# Supplementary material for: Local management and landscape structure determine the assemblage patterns of spiders in vegetable fields
Source: Sci Rep. 2020 Sep 15;10:15130. doi: 10.1038/s41598-020-71888-w (PMC7493935; doi:10.1038/s41598-020-71888-w)
Supplement: Supplementary file 2 — Supplementary Information 2. [file 41598_2020_71888_MOESM2_ESM.xlsx]

## Sheet: Supplementary dataset 1
Araneidae_Argiope_amoena	Araneidae_Argiope_bruennichi	Araneidae_Gea_spinipes	Araneidae_Larinioides_sclopetarius	Araneidae_Neoscona_punctigera	Araneidae_Neoscona_theisi	Clubionidae_Clubiona_cambridge	Gnaphosidae_Zelotes_tortuosus	Linyphiidae_Erigone_dentosa	Linyphiidae_Gnathonarium_dentatum	Linyphiidae_Hylyphantes_graminicola	Linyphiidae_Neriene_sp	Linyphiidae_Parameioneta_tricolorata	Linyphiidae_Ummeliata_insecticeps	Lycosidae_Arctosa_ebicha	Lycosidae_Arctosa_ipsa	Lycosidae_Arctosa_kwangreungensis	Lycosidae_Arctosa_leopardus	Lycosidae_Pardosa_altamontis	Lycosidae_Pardosa_buttneri	Lycosidae_Pardosa_chapini	Lycosidae_Pardosa_distincta	Lycosidae_Pardosa_laura	Lycosidae_Pardosa_milvina	Lycosidae_Pardosa_pseudoannulata	Lycosidae_Pardosa_pusiola	Lycosidae_Pirata_insularis	Lycosidae_Pirata_subpiraticus	Lycosidae_Piratula_knorri	Lycosidae_Piratula_latitans	Lycosidae_Schizocosa_aulonia	Lycosidae_Schizocosa_rovneri	Lycosidae_Trochosa_aquatica	Lycosidae_Wadicosa_fidelis	Mysmenidae_Mysmeninae_sp	Oxyopidae_Oxyopes_ramosus	Oxyopidae_Oxyopes_sertatus	Pisauridae_Dolomedes_angustivirgatus	Pisauridae_Dolomedes_sulfureus	Pisauridae_Pisaura_mirabilis	Salticidae_Bianor_maculatus	Salticidae_Bianor_sp	Salticidae_Burmattus_sp	Salticidae_Evarcha_albaria	Salticidae_Evarcha_hoyi	Salticidae_Habronattus_oregonensis	Salticidae_Hasarius_adansoni	Salticidae_Siler_cupreus	Tetragnathidae_Glenognatha_sp	Tetragnathidae_Guizygiella_sp
0	0	0	0	0	0	0	0	1	0	0	0	1	0	0	9	1	0	0	15	0	4	0	1	7	0	0	17	2	1	0	0	18	19	0	1	0	0	0	0	17	0	0	0	0	0	0	0	1	1
0	0	0	0	0	0	0	0	0	0	0	0	0	0	0	0	0	0	1	21	0	0	0	0	1	0	0	4	0	3	0	0	0	28	0	0	0	0	0	0	1	0	0	0	0	0	0	0	0	0
0	0	0	0	0	0	0	0	0	0	0	0	0	0	0	0	0	0	2	7	0	4	0	0	1	0	0	8	0	0	0	0	1	21	0	0	0	0	0	0	2	0	1	0	0	0	0	0	0	0
0	0	0	0	0	0	0	0	0	0	1	1	2	0	0	2	0	0	7	6	0	3	0	0	2	0	0	9	1	0	0	0	0	26	1	0	0	0	0	0	5	0	0	0	0	0	0	0	0	0
1	0	0	0	0	0	0	0	0	0	1	0	4	0	0	4	1	0	2	15	0	7	0	0	7	0	0	8	0	0	2	2	3	13	0	7	3	0	0	0	7	1	1	1	1	1	1	2	0	1
0	0	0	0	0	0	0	1	0	0	0	1	1	0	0	0	0	0	4	4	0	20	0	0	1	0	0	4	2	6	0	0	21	5	0	0	0	0	0	0	2	0	0	0	0	0	0	0	0	0
0	0	0	0	0	0	0	0	0	0	0	0	0	0	0	4	2	0	3	10	0	5	0	0	4	0	0	18	0	3	0	0	10	16	1	0	0	0	0	0	9	0	0	0	0	0	0	0	0	0
0	0	0	0	1	0	0	0	1	0	1	0	1	0	0	0	0	0	0	18	0	0	0	0	2	0	1	5	0	2	0	0	0	16	0	0	0	0	0	0	0	0	0	0	0	0	0	0	3	0
0	0	0	0	1	0	0	0	1	0	0	0	1	0	0	0	0	0	1	6	0	0	0	0	7	0	1	8	1	0	0	0	0	17	0	0	0	0	0	0	0	0	0	0	0	0	0	0	2	0
0	0	0	0	0	1	0	0	1	0	0	0	1	0	0	0	0	0	7	16	0	13	1	0	10	2	0	14	0	0	0	0	0	19	0	0	0	0	0	0	0	0	0	0	0	0	0	0	4	0
0	0	0	0	0	0	0	0	8	0	3	0	0	0	0	1	0	0	4	25	0	4	0	0	14	0	0	10	4	0	0	0	7	33	0	0	0	0	0	0	0	0	0	0	0	0	0	0	5	0
1	0	0	0	0	0	0	0	0	0	0	0	2	1	0	7	0	0	3	9	0	2	0	0	10	0	0	17	1	1	0	0	2	18	0	0	0	1	0	0	13	1	0	0	0	0	1	0	0	0
0	0	0	1	0	0	0	0	0	0	3	0	1	1	0	0	0	0	5	21	0	3	0	0	9	0	0	34	1	0	0	0	2	14	0	0	0	0	0	0	0	0	0	0	0	0	0	0	0	0
0	0	0	0	0	0	0	0	2	0	0	0	1	0	0	0	0	0	1	2	0	1	1	0	11	0	0	34	0	0	0	0	0	42	0	0	0	0	0	0	1	0	0	0	0	0	0	0	2	0
0	0	0	0	0	0	0	0	0	0	0	0	1	0	0	0	0	0	10	9	0	34	0	0	11	0	0	18	1	2	0	3	9	18	0	0	0	0	0	0	1	0	0	0	0	0	0	0	1	0
0	0	0	0	0	0	0	0	0	0	0	0	0	0	0	3	0	0	2	5	0	4	0	0	19	0	0	29	2	0	0	0	1	19	0	0	0	0	0	0	10	0	0	0	0	1	0	0	1	0
0	0	0	0	0	0	0	0	0	0	0	0	0	0	0	1	0	0	2	4	0	1	0	0	10	0	0	21	0	0	0	0	1	23	0	1	0	0	0	0	2	1	0	0	0	0	0	0	0	0
0	0	0	0	0	0	0	0	1	0	0	0	0	0	1	1	0	0	0	1	1	0	2	0	0	0	0	0	0	0	0	0	4	0	0	0	0	0	3	1	0	0	0	0	0	0	0	0	1	0
1	0	0	1	0	0	0	0	1	0	1	0	0	0	2	0	0	1	0	4	0	3	38	0	7	0	0	9	1	32	0	0	11	1	1	2	0	0	2	0	0	0	0	0	0	0	0	0	3	0
1	0	0	0	0	0	0	0	1	1	0	0	0	0	3	1	0	0	0	1	0	2	10	0	3	0	0	5	0	32	0	0	2	1	0	0	0	0	0	0	0	0	0	0	0	0	0	0	2	1
0	0	0	0	0	0	0	0	0	0	1	0	0	1	0	0	0	0	0	3	0	4	20	0	2	0	0	10	0	14	0	0	13	0	0	1	0	0	3	0	0	0	0	0	0	0	0	0	0	0
0	1	0	1	0	0	2	0	0	0	0	0	0	0	1	0	0	1	0	2	0	6	28	0	1	0	0	10	0	3	0	1	10	0	0	1	0	1	1	0	0	0	2	0	0	0	0	0	0	1
0	0	0	0	0	0	0	0	0	0	0	0	0	0	0	0	0	0	12	8	0	0	0	0	4	8	0	11	0	0	0	0	0	22	0	0	0	0	0	0	1	0	0	0	0	0	0	0	0	1
0	0	0	0	0	0	0	0	0	0	0	0	0	0	0	0	0	0	2	2	0	15	0	0	1	0	0	0	0	0	0	0	2	0	0	0	0	0	0	0	0	0	0	0	0	0	0	0	0	0
0	0	0	0	0	0	0	0	0	0	0	0	0	0	0	0	0	0	20	18	0	4	0	0	1	0	0	2	6	0	0	0	1	13	0	0	0	0	0	0	3	0	0	0	0	0	0	0	0	0
0	0	1	0	0	0	0	0	4	0	0	1	0	0	0	0	0	0	0	5	1	0	0	1	7	0	0	19	0	0	0	0	5	42	0	0	0	0	0	0	2	0	0	0	0	0	0	0	1	0
0	0	0	0	0	0	0	0	0	0	0	0	1	0	0	0	0	0	0	1	0	0	1	0	2	0	0	9	2	0	0	1	0	10	0	0	0	0	0	0	0	0	0	0	0	0	0	0	1	0
0	0	0	0	0	0	0	0	0	0	0	0	0	0	0	0	0	0	0	1	0	0	0	0	0	0	0	1	0	0	0	0	0	1	0	0	0	0	0	0	0	0	0	0	0	0	0	0	0	0
0	0	0	0	0	0	0	0	0	0	0	0	0	0	0	0	0	0	1	1	0	0	0	0	0	0	0	2	0	0	0	0	0	0	0	0	0	0	0	0	0	0	0	0	0	0	0	0	0	0
0	0	0	1	0	0	0	0	0	0	0	0	0	0	0	0	0	0	0	7	0	2	0	0	2	0	0	33	0	1	1	0	0	19	0	0	0	0	0	0	1	0	0	0	0	0	0	0	0	1
0	0	0	0	0	0	0	0	1	0	0	0	0	0	0	4	0	0	0	7	0	3	0	1	4	0	0	24	0	0	0	0	3	69	0	2	0	0	0	0	13	0	0	0	0	0	0	0	1	0
0	0	0	0	0	0	0	0	0	0	0	0	0	0	0	0	0	0	1	2	0	3	1	0	15	0	0	21	0	0	0	0	0	25	0	0	0	0	0	0	0	0	0	0	0	0	0	0	1	0
0	0	1	1	0	0	0	0	0	0	0	0	3	0	0	0	0	0	1	4	0	1	0	0	4	0	0	1	1	0	0	0	10	5	0	0	0	0	0	0	4	0	0	0	0	0	0	0	4	0
0	0	0	0	0	0	0	0	7	0	0	0	0	0	0	0	0	0	5	12	0	8	0	0	22	0	0	14	3	8	0	0	6	20	0	1	0	0	0	0	0	0	0	0	0	0	0	0	2	0
0	0	0	0	0	0	0	0	0	0	0	0	0	0	0	1	0	0	15	19	0	51	0	0	8	5	0	13	0	2	0	0	4	20	0	2	0	0	0	0	2	0	1	0	0	0	1	0	0	1
[truncated: 14 more columns]

## Sheet: Supplementary dataset 2
Table; Indicating the molecular identification of morphospecies
Morphospecies #	Collection_site	COI_Sequence	Amplified COI bps	Max score	Total score	Query cover	E value	Identity	F_G_S (Model_specimens)	Reference_Accession#	Acquired_BakitID	Acquired_Gene-bank_Acession#
1	Fuzhou-Dahuxiang-1	GATCGAAATTTTAATACTTCTTTTTTTGACCCTTCTGGGGGAGGAGACCCTATTTTATTTCAACATTTATTTTGATTTTTTGGTCATCCTGAGGTTTATATCCTTATTTTACCTGGATTTGGGATTGTATCTCATATTATCAGGTCCGCTGTAGGTAAGCGGGAGCCGTTTGGGAATTTAGGAATAATTTATGCTATAGTTGGAATTGGGGGAATAGGGTTTGTAGTTTGAGCACATCATATGTTTTCTGTAGGGATAGATGTTGACACTCGGGCTTATTTTACTGCTGCTACTATAATTATTGCAGTCCCTACTGGTATTAAGGTTTTCAGTTGAATAGCAACTTTGCATGGCTCATATTTTAAGTTTGATACACCTCTTATATGATGTGTAGGGTTT…	693	1264	1264	1	0	0.99	Araneidae_Argiope_amoena	KJ607907.1	BankIt2031706 Seq2	MF467585
2	Fuzhou-Dahuxiang-2	AACTTTAATACTTCTTTTTTTGACCCGTCTGGGGGTGGTGATCCTATTTTATTCCAGCATTTGTTTTGGTTTTTTGGACATCCTGAGGTTTACATTTTAATTCTTCCTGGGTTTGGAATTGTTTCTCATATTATCAGTGCTTCTGTGGGAAAGCGAGAGCCCTTTGGAAATTTAGGAATGATTTATGCAATAGTAGGGATTGGGGGTATAGGATTTGTAGTGTGGGCTCATCATATATTTTCTGTAGGAATAGATGTTGATACGCGAGCTTATTTTACAGCGGCCACTATAATTATTGCTGTTCCTACCGGAATTAAGGTTTTTAGATGAATGGCTACGCTTCATGGGTCATATTTTAAACTTGAAACTCCTTTAATGTGATGTGTTGGGTTTATTTTT…	672	743	743	1	0	0.87	Araneidae_Argiope_bruennichi	KJ957954.1	BankIt2031706 Seq3	MF467586
3	Fuzhou-Nantong-1	GATCGAGATTTTAATACTTCTTTTTTTGATCCTTCTGGTGGGGGGGATCCCATTTTATTTCAACATTTGTTTTGATTTTTTGGACATCCTGAAGTTTATATTTTAATTTTACCTGGATTTGGAATTGTATCTCATATTATTAGATCCTCGGTAGGAAAGCGAGAACCTTTTGGTAATTTAGGTATAATTTATGCTATGGTAGGAATTGGTGGAATAGGTTTTGTTGTATGAGCGCATCATATGTTTTCTGTAGGGATGGATGTTGATACTCGAGCTTATTTTACTGCGGCTACTATAATTATTGCGGTTCCTACCGGAATTAAGGTTTTTAGATGAATAGCAACTTTACACGGGTCTTATTTTAAGTTTGACACTCCTTTAATATGATGTATTGGATTT…	670	872	872	1	0	0.9	Araneidae_Gea_spinipes	KJ957965.1	BankIt2031706 Seq5	MF467588
4	Fuzhou-Nantong-2	GGATTTGGAATTGTATCTCATATTATTAGATCCTCGGTAGGAAAGCGAGAACCTTTTGGTAATTTAGGTATAATTTATGCTATGGTGGGAATTGGTGGAATAGGTTTTGTTGTATGAGCGCATCATATGTTTTCTGTAGGGATGGATGTTGATACTCGAGCTTATTTTACTGCGGCTACTATAATTATTGCGGTTCCTACCGGAATTAAGGTTTTTAGATGAATAGCAACTTTACACGGGTCTTATTTTAAGTTTGACACTCCTTTAATATGATGTATTGGATTTATTTTTTTATTTACTTTGGGAGGTATTACTGGGGTAGTTTTATCTAATTCTTCTTTGGATATTGTATTACATGACACTTATTATGTAGTTGCTCATTTTCATTACGTTTTAAGA…	556	723	723	1	0	0.9	Araneidae_Gea_spinipes	KJ957965.1	BankIt2031706 Seq6	MF467589
5	Fuzhou-Dahuxiang-3	ACTTTGTATTTTATTTTTGGAGCTTGATCTTCTATAGTTGGAACGGCTATGAGAGTTTTAATTCGAATTGAGTTAGGTCAACCTGGGAGTTTTTTAGGTAATGATCATTTATATAATGTAATTGTAACTGCTCATGCTTTTGTAATAATTTTTTTTATAGTGATGCCTATTTTGATTGGAGGGTTTGGAAATTGGTTGGTTCCTTTAATGTTAGGAGCTCCTGATATAGCTTTTCCTCGAATAAATAATTTGAGATTTTGATTACTACCTCCTTCACTTTTTTTATTATTTATTTCATCTATAGTAGATATAGGAGTGGGAGCAGGATGAACTGTTTATCCTCCTTTGGCGTCCTTGGAAGGACATTCTGGGAGATCTATAGATTTTGCTATTTTTTCT…	643	1179	1179	1	0	0.99	Araneidae_Larinioides_sclopetarius	KC849077.1	BankIt2031706 Seq4	MF467587
6	Fuzhou-Baizhong-1	AATCATAAAGATATTGGAACATTATATTTAGTATTTGGAGCTTGGGCTGCTATAGTAGGAACTGCTATAAGAGTATTAATCCGAATTGAATTAGGTCAACCTGGAAGGTTTATAGGTGATGATCAACTTTATAATGTAATTGTTACTGCTCATGCATTTGTAATAATTTTTTTTATAGTTATACCTATTTTGATTGGGGGATTTGGAAATTGATTAGTTCCTCTAATATTAGGAGCTCCTGATATAGCTTTTCCTCGAATAAATAATTTAAGATTTTGATTATTACCTCCTTCATTATTTTTATTAATTATTTCTTCAATAGTAGAAATAGGTGTAGGAGCAGGCTGAACTGTATATCCTCCTTTAGCTGGGTTGGAGGGACATGCTGGAAGATCTGTA…	654	1026	1026	1	0	0.95	Araneidae_Neoscona_punctigera	JN817151.1	BankIt2031706 Seq1	MF467584
7	Fuzhou-Nantong-3	AATTTAAATATTTCTTTTTTTGTTCCATCCGGAAGAGGAGATCATATTTTATTTCCACATTTATTTTGATTTTTTGGACACCCCGAGGTGTATATTTTAATTTTACCTGGATTTGGGATTGTATCTCATATTATTAGATGTTCTGTTGGGAAGCGGGAACCATTTGGTAATTTAGGTATAATTTATGCAATGGTAGGAATTGGTGGAATAGGATTTGTTGTATGAGCACACCATATATTTTCAGTAGTAATAGATGTTGATACTCGAGCTTATTTTACTGCTGCAACTATGATTATTGCTGTTCCTCCAGGAATTAAGGTTTTTAGATGAATAGCAACTCTTCACGGTTCTTATTTTAAGTTTGAAACTCCTTTATTATGATGTGTAGGTTTTATTTTT…	691	1149	1149	1	0	0.97	Araneidae_Neoscona_theisi	KP100667.1	BankIt2031706 Seq7	MF467590
8	Fuzhou-Dahuxiang-4	GATCGAAAATTTAATACTTCTTTTTTTGACCCTGCTGGTGGAGGGGATCCTATTTTATTTCAACATCTATTTTGATTTTTTGGTCATCCTGAAGTGTATATTTTAATTTTACCTGGATTTGGAATTGTTTCTCATGTAATTAGATCATCAGTAGGTAAAAAGGAACCTTTTGGTAGATTAGGAATAATTTATGCAATAGTTGGAATTGGAGGGATAGGTTTTGTTGTGTGAGCACATCATATATTTTCTGTGGGAATAGACGTTGATACTCGTGCTTATTTTACTGCGGCTACAATAATTATTGCAGTACCTACAGGTATTAAGGTCTTTAGATGAATAGCCACATTACATGGATCTTTCTTTAAAATTTCTGTCCCTTTAATATGAAGAATTGGTTTT…	653	857	857	1	0	0.9	Clubionidae_Clubiona_cambridge	JN377968.1	BankIt2031706 Seq8	MF467591
9	Fuzhou-Shangyang-1	GATCGAAATTTTAATACTTCTTTTTTTGATCCTGCTGGGGGAGGAGATCCAATTTTATTTCAACATTTATTTTGATTTTTTGGTCATCCTGAAGTTTATATTTTAATTTTACCTGGATTTGGAATTGTTTCTCATGTAATTAGTGCTTCTGTTGGGAAACGTGAACCATTTGGTAGATTGGGAATAATTTATGCAATGGTTGGGATTGGAGGAATAGGTTTTGTTGTATGGGCACATCATATATTTTCAGTTGGAATAGATGTAGATACTCGAGCATATTTTACAGCGGCTACAATAATTATTGCTGTCCCAACGGGAATTAAAATTTTTAGTTGAATAGCAACATTGTATGGATCATATTTTGAGATAAGTACACCATTGATATGGTGTACTGGATTT…	671	824	824	1	0	0.89	Gnaphosidae_Zelotes_tortuosus	AB564737.1	BankIt2031706 Seq9	MF467592
10	Fuzhou-Dahuxiang-5	AATTTTAATACTTCTTTTTTTGATCCTGCTGGAGGGAGGAGATCCTATTTTATTCAACATTTATTTTGGATTTTTTGGCACCCTGAAGTTTATATTTTAATTTTACCAGGATTTGGGATCGTATCTCATGTAATTAGATCTTCTGTAGGTAAGCGAGAACCTTTTGGAAGATTAGGAATAATTTATGCTATAGCAGGTATTGGGGGGATAGGATTTGTTGTATGGGCTCATCATATATTTTCAGTGGGGATAGATGTAGATACTCGAGCTTATTTTACTGCTGCAACTATAATTATTGCTGTGCCTACTGGAATTAAAGTTTTTAGATGAATAGCAACTTTACATGGTTCTTATTTTAAAATTTCGTCTCCTTTAATGTGAAGTATTGGTTTTGTATTT…	668	686	686	1	0	0.85	Linyphiidae_Erigone_dentosa	FJ607563.1	BankIt2031706 Seq10	MF467593
11	Fuzhou-Dahuxiang-6	GATCGAAATTTTAATACTTCTTTTTTTGATCCTTCTGGGGGAGGGGATCCTGTTTTATTTCAACATTTGTTTTGATTTTTTGGACACCCTGAGGTTTATATTTTAATTTTACCTGGATTTGGGATTGTATCTCATATTATTAGTTCTTCTGTAGGTAAGCGGGAGCCTTTTGGAAATTTAGGTATAATTTATGCTATAGTAGGAATTGGGGGAATAGGGTTTGTAGTATGGGCTCATCATATATTTTCTGTTGGTATAGATATTGATACTCGAGCTTATTTTACTGCAGCCACTATAATTATTGCAGTACCAACAGGGATTAAAATTTTTAGATGAATAGCTACTCTATGTGGATCATATTTTAAATTAGATGCTCCTTTGTTATGAAGAATTGGATTT…	629	1151	1151	1	0	0.99	Linyphiidae_Gnathonarium_dentatum	GU338651.1	BankIt2031706 Seq11	MF467594
12	Fuzhou-Dahuxiang-7	ACTGATAGAAATAATAATACTTCTTTTGATGATCCTTGTGGTGGGGGGGACCCTGTGTTGTTTCAACATCTATTTTGATTTTTTGGGCATCCTGAGGTTTATATTAAGATTTTGCCTGGGTTGGGAAATGTATCCCATATCATTAGTTGTTCGGTAGGAAAGCGTGAGCCCTTTGGAAATTGGGGGATAATTTATGATATAGTTGGAATGGGGGGAATGGGATTTGTAGTGAGGTCTCATCATATATTTTGTGTGGGAATAGACATTGATACTCGAGCTTATTTTATTCAGGCTACTATAATTATTGCAGTTCCCACGGGAATTAAAATTTTTAGATGAATAGCAACTTTCAGTGGGTCATATTCTAAGTTAGACACTCCCTTATTAGGAGGAATGGGA…	632	841	841	1	0	0.91	Linyphiidae_Hylyphantes_graminicola	GU338653.1	BankIt2031706 Seq12	MF467595
13	Fuzhou-Yuanxi-1	AGTTTATATTTTGTTTTTGGAGCTTGGGCTGCTATGGTAGGAACTGCTATAAGTGTATTGATTCGAATTGAATTAGGACAAACTGGAAGCTTATTAGGTGATGATCAATTGTATAATGTTATTGTAACTGCTCATGCTTTTGTGATAATTTTTTTTATAGTTATGCCTATTTTAATTGGGGGGTTTGGCAATTGGTTGGTTCCTTTAATGTTAGGAGCTCCTGATATAGCCTTCCCACGTATAAATAATTTAAGTTTTTGGTTATTACCCCCCTCTTTGTTTTTATTATTTATTTCTAGAATAGATGAAATAGGTGTGGGTGCTGGTTGAACTATTTACCCCCCTCTTGCTTCTTTGGAGGGACATTCAGGTAGTTCTGTAGATTTTGCTATTTTTTCT…	657	1208	1208	1	0	0.99	Linyphiidae_Hylyphantes_graminicola	KY270332.1	BankIt2031706 Seq16	MF467599
14	Fuzhou-Kongyuan-1	GATCGAAAATTTAATACTTCTTTTTTTGATCCAGCTGGAGGAGGGGATCCAATTTTATTTCAACATTTATTTTGATTTTTTGGACATCCTGAGGTTTATATTTTAATTTTACCTGGATTTGGAATTGTATCTCATATTATTAGATCATCTGTTGGAAAGCGTGAGCCGTTTGGTCATTTAGGAATAATTTATGCAATAGCTGGAATTGGGATTATAGGTTTTGTTGTTTGGGCACATCATATATTTTCAGTGGGAATAGATGTAGATACACGTGCTTATTTCACTGCAGCTACAATAATTATTGCAGTTCCTACTGGAATTAAGGTTTTTAGATGAATAGCAACATTATATGGTTCTAATTTTAAGTTAAATACTCCTTTAATTTGATGTATTGGATTT…	675	649	649	1	0	0.84	Linyphiidae_Neriene_sp	FJ607576.1	BankIt2031706 Seq14	MF467597
15	Fuzhou-Nantong-4	TTTGGAGCTTGAGCGGCTATAGTAGGAACAGCAATAAGAGTATTGATTCGGATTGAATTAGGACAAGTTGGAAGTTTACTGGGAGATGATCAATTATATAATGTTATTGTAACGGCTCATGCTTTTGTTATAATTTTTTTTATAGTTATACCTATTTTAATTGGGGGATTTGGTAATTGGTTGGTTCCTTTAATATTGGGAGCTCCAGATATGGCTTTCCCTCGTATAAATAATTTAAATTTTTGGCTTCTTCCTCCGTCATTATTTTTACTTTTTATTTCAAAAATAGATGAAATAGGGGTTGGTACTGGATGAACTGTTTATCCTCCTATTGCCTCTTTAGAGGGACATGCTGGGAGATCTGTAGATTTTGCTATTTTTTCTTTACATTTAGCAGGG…	625	905	905	1	0	0.93	Linyphiidae_Parameioneta_tricolorata	KP176808.1	BankIt2031706 Seq15	MF467598
16	Fuzhou-Yuanxi-2	CATAAAGATATTGGGAGCTTATATTTTATTTTTGGAGCTTGAGCGGCTATAGTAGGAACAGCAATAAGAGTATTGATTCGGATTGAATTAGGACAAGTTGGAAGTTTACTGGGAGATGATCAATTATATAATGTTATTGTAACGGCTCATGCTTTTGTTATAATTTTTTTTATAGTTATACCTATTTTAATTGGGGGATTTGGTAATTGGTTGGTTCCTTTAATATTGGGAGCTCCAGATATAGCTTTCCCTCGTATAAATAATTTAAGTTTTTGGCTTCTTCCTCCGTCATTATTTTTACTTTTTATTTCAAGAATAGATGAAATAGGGGTTGGTACTGGATGAACTGTTTATCCTCCTATTGCCTCTTTAGAGGGACATGCTGGGAGATCTGTAGAT…	655	977	977	1	0	0.94	Linyphiidae_Parameioneta_tricolorata	KP176808.1	BankIt2031706 Seq17	MF467600
17	Fuzhou-Yuanxi-3	CATAAAGATATTGGGAGCTTATATTTTATTTTTGGAGCTTGAGCGGCTATAGTAGGAACAGCAATAAGAGTATTGATTCGGATTGAATTAGGACAAGTTGGAAGTTTACTGGGAGATGATCAATTATATAATGTTATTGTAACGGCTCATGCTTTTGTTATAATTTTTTTTATAGTTATACCTATTTTAATTGGGGGATTTGGTAATTGGTTGGTTCCTTTAATATTGGGAGCTCCAGATATGGCTTTCCCTCGTATAAATAATTTAAGTTTTTGGCTTCTTCCTCCGTCATTATTTTTACTTTTTATTTCAAGAATAGATGAAATAGGGGTTGGTACTGGATGAACTGTTTATCCTCCTATTGCCTCTTTAGAGGGACATGCTGGGAGATCTGTAGAT…	655	972	972	1	0	0.93	Linyphiidae_Parameioneta_tricolorata	KP176808.1	BankIt2031706 Seq18	MF467601
18	Fuzhou-Dahuxiang-8	AATCATAAAGATATTGGGAGATTATATTTTGTTTTTGGAGCTTGGGCTGCTATAGTAGGGACAGCTATAAGAGTATTAATCCGTGTTGAATTAGGACAGGTTGGAAGTTTATTAGGAGATGATCAATTGTATAATGTTATTGTTACTGCTCATGCTTTTGTTATAATTTTTTTTATGGTTATACCTATTTTAATTGGTGGGTTTGGAAATTGATTAGTTCCTTTAATATTAGGAGCTCCAGATATGGCTTTCCCTCGAATAAATAATTTAAGTTTTTGGTTATTACCACCTTCCTTATTTTTACTATTTATCTCTAGAATAGATGAGATAGGTGTTGGGGCTGGTTGAACTATTTATCCTCCTCTTGCTTCTTTGGAAGGTCATTCAGGCAGATCAGTA…	686	1144	1144	0.95	0	0.98	Linyphiidae_Ummeliata_insecticeps	KY467134.1	BankIt2031706 Seq13	MF467596
19	Fuzhou-Dahuxiang-9	AATACTTCTTTTTTTGATCCAGCAGGTGGAGGGGATCCTATTTTATTTCAACATTTATTTTGATTTTTTGGACATCCTGAAGTTTATATTTTAATTTTACCTGGTTTTGGTATTGTTTCTCATGTAATTAGTTCTTCTGTAGGAAAACGGGAACCTTTTGGAAGATTAGGAATAATTTATGCTATAGTTGGGATTGGAGGAATAGGATTTGTAGTTTGAGCACATCATATATTTTCTGTGGGAATAGATGTAGATACTCGTGCATATTTTACTGCTGCTACTATAATTATTGCTGTTCCTACTGGAATTAAAGTGTTTAGATGAATAGCAACTCTTCATGGTTCTTATTTTAAAATAACAACGTCATTGATATGATGTATTGGATTTGTATTTTTGTTT…	663	809	809	1	0	0.89	Lycosidae_Arctosa_ebicha	AB564733.1	BankIt2031706 Seq23	MF467606
20	Fuzhou-Dahuxiang-10	GATCGAAATCCTAATACTTCTTTTTTTGATCCAGCAGGTGGGGGGGATCCTATTTTATTTCAACATTTATTTTGATTTTTTGGACATCCTGAAGTTTATATTTTAATTTTACCTGGTTTTGGTATTGTTTCTCATGTAATTAGTTCTTCTGTAGGAAAACGGGAACCTTTTGGAAGATTAGGAATGATTTATGCTATAGTTGGGATTGGAGGAATAGGATTTGTAGTTTGAGCTCATCATATATTTTCTGTGGGAATAGATGTAGATACTCGTGCATATTTTACTGCTGCTACTATAATTATTGCTGTTCCTACTGGAATTAAAGTGTTTAGATGAATAGCAACTCTTCATGGTTCTTATTTTAAAATAACAACGTCATTAATATGGTGTATTGGATTT…	671	830	830	1	0	0.89	Lycosidae_Arctosa_ipsa	AB564734.1	BankIt2031706 Seq24	MF467607
21	Fuzhou-Dahuxiang-11	TTATTTTGATTTTTTGGACATCCTGAAGTTTATATTTTAATTTTACCTGGTTTTGGTATTGTTTCTCATGTAATTAGTTCTTCTGTAGGAAAACGGGAACCTTTTGGAAGATTAGGAATGATTTATGCTATAGTTGGGATTGGAGGAATAGGATTTGTAGTTTGAGCTCATCATATATTTTCTGTGGGAATAGATGTAGATACTCGTGCATATTTTACTGCTGCTACTATAATTATTGCTGTTCCTACTGGAATTAAAGTGTTTAGATGAATAGCAACTCTTCATGGTTCTTATTTTAAAATAACAACGTCATTAATATGGTGTATTGGATTTGTATTTTTGTTTACTTTAGGTGGAATTACTGGGGTAGTATTATCTAATTCCTCTTTAGATGTTGTT…	605	774	774	1	0	0.9	Lycosidae_Arctosa_ipsa	AB564734.1	BankIt2031706 Seq25	MF467608
22	Fuzhou-Nantong-5	GATCGAAATTTTAATACTTCTTTTTTTGACCCAGCTGGGGGGGGAGATCCTATTTTATTTCAACATTTGTTTTGATTTTTCGGTCATCCCGAAGTTTATATTTTAATTTTACCTGGATTTGGTATTGTTTCTCATGTAATTAGTTCTTCTGTAGGAAAGCGAGAACCTTTTGGAAGACTAGGAATAATTTACGCTATAGTTGGTATTGGAGGAATAGGATTTGTAGTTTGAGCCCATCATATATTTTCCGTGGGAATAGATATTGATACTCGCGCATATTTTACGGCTGCTACTATAATTATTGCTGTACCTACAGGTATTAAGGTATTTAGATGAATGGCTACTCTTCATGGTTCATATTTTAAAATAACAACTTCATTGATGTGATGTATTGGATTT…	675	782	782	1	0	0.88	Lycosidae_Arctosa_ipsa	AB564734.1	BankIt2031706 Seq56	MF467639
23	Fuzhou-Nantong-6	AATACTTCTTTTTTTGATCCAGCTGGGGGGGGAGATCCTATTTTATTTCAACATTTGTTTTGATTTTTCGGTCATCCTGAAGTTTATATTTTAATTTTACCTGGATTTGGTATTGTTTCTCATGTAATTAGTTCTTCTGTAGGAAAGCGAGAACCTTTTGGAAGACTAGGAATAATTTACGCTATAGTTGGTATTGGGGGAATAGGATTTGTAGTTTGAGCCCATCATATATTTTCTGTGGGAATAGATATTGATACTCGTGCATATTTTACGGCTGCTACTATAATTATTGCTGTACCTACAGGTATTAAGGTATTTAGATGAATGGCTACTCTTCATGGTTCATATTTTAAAATAACAACTTCATTGATGTGATGTATTGGATTTGTATTTTTGTTT…	663	771	771	1	0	0.88	Lycosidae_Arctosa_ipsa	AB564734.1	BankIt2031706 Seq57	MF467640
24	Fuzhou-Yuanxi-4	CCTATTTTATTTCAACATTTGTTTTGATTTTTCGGTCATCCTGAAGTTTATATTTTGATTTTACCTGGATTTGGTATTGTTTCTCATGTAATTAGTTCTTCTGTAGGAAAGCGAGAACCTTTTGGAAGATTAGGAATAATTTATGCTATAGTTGGTATTGGAGGAATAGGATTTGTAGTTTGAGCCCATCATATATTTTCTGTGGGAATAGATATTGATACTCGTGCATATTTTACGGCTGCCACTATAATTATTGCTGTACCTACAGGTATTAAGGTATTTAGATGAATGGCTACTCTTCATGGTTCATATTTTAAAATAACAACTTCATTAATGTGATGTATTGGATTTGTATTTTTGTTTACTTTAGGTGGAATCACAGGGGTTGTTTTGTCTAAT…	613	728	728	1	0	0.88	Lycosidae_Arctosa_ipsa	AB564734.1	BankIt2031706 Seq70	MF467653
25	Fuzhou-Yuanxi-5	TATTGGAATTTGTACTTAATATTTGGAGTTTGGTCAGCTATAGTGGGTACTGCAATAAGAGTATTAATTCGAATGGAATTAGGAAACTCTGGTAGTTTATTAGGAGATGATCATTTATATAATGTAGTGGTTACGGCTCATGCTTTTGTTATGATTTTTTTCATGGTAATGCCTATTTTAATTGGAGGTTTTGGAAATTGATTAGTTCCTTTAATATTAGGAGCCCCTGATATGTCTTTTCCTCGAATGAATAACCTTTCTTTTTGATTGTTACCACCTTCTTTATTTTTATTGTTTATGTCTTCCATAGTGGAAATAGGGGTAGGAGCAGGTTGAACTGTGTATCCTCCTTTGGCTTCATCTATAGGACATATAGGAAGCTCTATAGATTTCGCTATT…	673	817	817	1	0	0.89	Lycosidae_Arctosa_kwangreungensis	JN817181.1	BankIt2031706 Seq71	MF467654
26	Fuzhou-Dahuxiang-12	ACTTTATATTTAATGTTTGGAGTTTGATCTGCTATAGCAGGTACTGCAATAAGAGTATTAATTCGAATGGAACTTGGGAATTCTGGAAGTCTTATTGGGGATGATCATCTTTATAATGTGGTGGTTACTGCTCATGCTTTTGTAATAATCTTTTTTATAGTAATACCAATTTTGATTGGTGGATTTGGGAATTGATTAGTTCCTTTAATATTAGGGGCTCCTGATATATCATTTCCTCGTATAAATAATCTTTCTTTTTGATTGTTACCACCTTCTTTATTTTTGTTGTTTATATCTTCTATAGTAGAAATGGGAGTAGGAGCGGGGTGAACTGTTTATCCTCCTTTAGCTTCTAGAATAGGTCATATAGGAAGTTCCATGGATTTTGCTATTTTTTCT…	657	798	798	1	0	0.89	Lycosidae_Arctosa_leopardus	KY270132.1	BankIt2031706 Seq26	MF467609
27	Fuzhou-Nantong-7	TTTGGAGTTTGATCAGCTATAATGGGAACTGCTATAAGAGTATTGATTCGGATGGAATTAGGTAATCCTGGTAGATTATTAGGTGATGATCATTTATATAATGTGATAGTTACTGCTCATGCTTTTGTAATGATTTTTTTTATAGTTATACCAATTCTTATTGGTGGTTTTGGAAATTGATTAGTTCCTTTAATATTAGGAGCTCCTGATATGTCTTTTCCTCGTATAAATAATCTTTCTTTTTGATTATTACCTCCTTCTTTATTTTTATTATCAATGTCTTCAATAGTAAAGATAGGTGTTGGAGCGGGTTGGACTGTTTATCCTCCGTTAGCATCTACAGTAGGGCATATAGGAAGTTCGATAGATTTTGCTATTTTTTCTCTTCATTTAGCTGGG…	605	896	896	1	0	0.93	Lycosidae_Pardosa_altamontis	KP653003.1	BankIt2031706 Seq58	MF467641
28	Fuzhou-Dahuxiang-13	GATCGAAAATTTAATACTTCTTTTTTTGACCCTGCTGGTGGAGGGGATCCAATTTTGTTTCAACATTTATTTTGGTTTTTTGGTCATCCAGAGGTTTATATTTTAATTCTTCCAGGATTTGGAATTGTTTCACATGTTATTAGTTCTTCGGTAGGAAAGCGAGAACCATTTGGAAGATTAGGGATAATTTATGCTATAGTGGGAATTGGTGGTATAGGTTTCGTAGTTTGGGCGCATCATATATTTTCTGTTGGTATAGATGTAGATACGCGTGCATATTTTACTGCTGCTACTATAATTATTGCAATTCCTACGGGAATTAAGGTTTTTAGATGAATAGCTACAATTCATGGATCTTATTTTAAAATGAATACTCCATTAATATGGAGAATTGGGTTT…	660	1214	1214	1	0	0.99	Lycosidae_Pardosa_buttneri	DQ508218.1	BankIt2031706 Seq27	MF467610
29	Fuzhou-Dahuxiang-14	GATCGAAAATTTAATACTTCTTTTTTTGACCCTGCTGGTGGAGGGGATCCAATTTTGTTTCAACATTTATTTTGGTTTTTTGGTCATCCAGAGGTTTATATTTTAATTCTTCCAGGATTTGGAATTGTTTCACATGTTATTAGTTCTTCGGTAGGAAAGCGAGAACCATTTGGAAGATTAGGGATAATTTATGCTATAGTGGGAATTGGTGGTATAGGTTTCGTAGTTTGGGCGCATCATATATTTTCTGTTGGTATAGATGTAGATACGCGTGCATATTTTACTGCTGCTACTATAATTATTGCAATTCCTACGGGAATTAAGGTTTTTAGATGAATAGCTACAATTCATGGATCTTATTTTAAAATGAATACTCCATTAATATGGAGAATTGGGTTT…	649	1194	1194	1	0	0.99	Lycosidae_Pardosa_buttneri	DQ508218.1	BankIt2031706 Seq28	MF467611
30	Fuzhou-Dahuxiang-15	GATCGAAATTTTAATACTTCTTTTTTTGACCCTGCTGGTGGAGGGGATCCAATTTTGTTTCAACATTTATTTTGGTTTTTTGGTCATCCAGAGGTTTATATTTTAATTCTTCCAGGATTTGGAATTGTTTCACATGTTATTAGTTCTTCGGTAGGAAAGCGAGAACCATTTGGAAGATTAGGGATAATTTATGCTATAGTGGGAATTGGTGGTATAGGTTTCGTAGTTTGGGCGCATCATATATTTTCTGTTGGTATAGATGTAGATACGCGTGCATATTTTACTGCTGCTACTATAATTATTGCAATTCCTACGGGAATTAAGGTTTTTAGATGAATAGCTACAATTCATGGATCTTATTTTAAAATGAATACTCCATTAATATGGAGAATTGGGTTT…	482	891	891	1	0	1	Lycosidae_Pardosa_buttneri	DQ508218.1	BankIt2031706 Seq29	MF467612
31	Fuzhou-Minqing-1	GATCGAAAATTTAATACTTCTTTTTTTGACCCTGCTGGTGGAGGGGATCCAATTTTGTTTCAACATTTATTTTGGTTTTTTGGTCATCCAGAGGTTTATATTTTAATTCTTCCAGGATTTGGAATTGTTTCACATGTTATTAGTTCTTCGGTAGGAAAGCGAGAACCATTTGGAAGATTAGGGATAATTTATGCTATAGTGGGAATTGGTGGTATAGGTTTCGTAGTTTGGGCGCATCATATATTTTCTGTTGGTATAGATGTAGATACGCGTGCATATTTTACTGCTGCTACTATAATTATTGCAATTCCTACGGGAATTAAGGTTTTTAGATGAATAGCTACAATTCATGGATCTTATTTTAAAATGAATACTCCATTAATATGGAGAATTGGGTTT…	660	1214	1214	1	0	0.99	Lycosidae_Pardosa_buttneri	DQ508218.1	BankIt2031706 Seq48	MF467631
32	Fuzhou-Nantong-8	TTTAATACTTCTTTTTTTGACCCTGCTGGTGGAGGGGATCCAATTTTGTTTCAACATTTATTTTGGTTTTTTGGTCATCCAGAGGTTTATATTTTAATTCTTCCAGGATTTGGAATTGTTTCACATGTTATTAGTTCTTCGGTAGGAAAGCGAGAACCATTTGGAAGATTAGGGATAATTTATGCTATAGTGGGAATTGGTGGTATAGGTTTCGTAGTTTGGGCGCATCATATATTTTCTGTTGGTATAGATGTAGATACGCGTGCATATTTTACTGCTGCTACTATAATTATTGCAATTCCTACGGGAATTAAGGTTTTTAGATGAATAGCTACAATTCATGGATCTTATTTTAAAATGAATACTCCATTAATATGGAGAATTGGGTTTGTATTTTTA…	651	1203	1203	1	0	1	Lycosidae_Pardosa_buttneri	DQ508218.1	BankIt2031706 Seq59	MF467642
33	Fuzhou-Yuanxi-6	GATCGAAATTTTAATACTTCTTTTTTTGACCCTGCTGGTGGAGGGGATCCAATTTTGTTTCAACATTTATTTTGGTTTTTTGGTCATCCAGAGGTTTATATTTTAATTCTTCCAGGATTTGGAATTGTTTCACATGTTATTAGTTCTTCGGTAGGAAAGCGAGAACCATTTGGAAGATTAGGGATAATTTATGCTATAGTGGGAATTGGTGGTATAGGTTTCGTAGTTTGGGCGCATCATATATTTTCTGTTGGTATAGATGTAGATACGCGTGCATATTTTACTGCTGCTACTATAATTATTGCAATTCCTACGGGAATTAAGGTTTTTAGATGAATAGCTACAATTCATGGATCTTATTTTAAAATGAATACTCCATTAATATGGAGAATTGGGTTT…	660	1219	1219	1	0	1	Lycosidae_Pardosa_buttneri	DQ508218.1	BankIt2031706 Seq72	MF467655
34	Fuzhou-Dahuxiang-16	GATCGAAATTTTAATACTTCTTTTTTTGACCCTGCTGGTGGAGGGGATCCAATTTTATTTCAACATTTATTTTGATTTTTTGGTCACCCAGAGGTTTATATTTTGATTCTTCCAGGATTTGGAATTGTTTCACATGTAATTAGTTCTTCGGTAGGTAAGCGAGAACCTTTTGGTAGATTAGGTATGATTTATGCTATAGTAGGAATTGGAGGAATGGGATTTGTAGTTTGGGCACATCATATGTTTTCTGTAGGGATAGATGTGGATACTCGTGCATATTTTACTGCTGCTACTATGATTATTGCTATTCCTACTGGAATTAAGGTTTTTAGATGGATAGCTACAATTCATGGATCTTATTTTAAGATGAATACTCCATTAATGTGAAGAATTGGATTT…	660	1081	1081	1	0	0.96	Lycosidae_Pardosa_chapini	DQ508217.1	BankIt2031706 Seq30	MF467613
35	Fuzhou-Dahuxiang-17	ACTTTATATTTAATATTTGGAGTTTGATCAGATATAATGGGAACTGCTATAAGAGTATTGATTCGGATGGAATTAGGTAATCCTGGTAGATTATTAGGTGATGATCATTTATATAATGTGATAGTTACTGCTCACGCTTTTGTAATGATTTTTTTTATAGTTATACCAATTTTTATTGGTGGTTTTGGAAATTGATTAGTTCCTTTAATATTAGGAGCTCCTGATATGTCTTTTCCTGGTATAAATAATCTTTCTTTTTGATTATTACCTCCTTCTTTATTTTTATTATCAATGTCTTCAATAGTAGAGATAGGTGTTGGAGCGGGTTGGACTGTTTATCCTCCGTTAGCATATACAGTAGGGCATATAGGAAGTTCGATAGATTTTGCTATTTTTTCT…	641	902	902	1	0	0.92	Lycosidae_Pardosa_distincta	HQ920271.1	BankIt2031706 Seq31	MF467614
36	Fuzhou-Dahuxiang-18	ATATTTGGAGTTTGATCAGATATAATGGGAACTGCTATAAGAGTATTGATTCGGATGGAATTAGGTAATCCTGGTAGATTATTAGGAGATGATCATTTATATAATGTGATAGTTACTGCTCATGCTTTTGTAATGATTTTTTTTATAGTTATACCAATTCTTATTGGGGGTTTTGGAAATTGATTAGTTCCTTTAATATTAGGAGCTCCTGATATGTCTTTTCCTCAAATAAATAATCTTTCTTTTTGATTATTACCTCCTTCTTTATTTTTATTATCAATGTCTTCAATAGTAAAGATAGGTGTTGGACCGGGTTGGACTGTTTATCCTCCGTTAGCATCTACAGTAGGGCATATAGGAAGTTCGATAGATTTTGCTATTTTTTCTCTTCATTTAGCT…	602	874	874	1	0	0.93	Lycosidae_Pardosa_distincta	HQ920271.1	BankIt2031706 Seq32	MF467615
37	Fuzhou-Yuanxi-7	TTAATATTTGGAGTTTGATCAGCTATAATGGGAACTGCTATAAGAGTATTGATTCGGATGGAATTAGGTAATCCTGGTAGATTATTAGGTGATGATCATTTATATAATGTGATAGTTACTGCTCATGCTTTTGTAATGATTTTTTTTATAGTTATACCAATTCTTATTGGTGGTTTTGGAAATTGATTAGTTCCTTTAATATTAGGAGCTCCTGATATGTCTTTTCCTCGTATAAATAATCTTTCTTTTTGATTATTACCTCCTTCTTTATTTTTATTATCAATGTCTTCAATAGTAAAGATAGGTGTTGGAGCGGGTTGGACTGTTTATCCTCCGTTAGCATCTACAGTAGGGCATATAGGAAGTTCGATAGATTTTGCTATTTTTTCTCTTCATTTA…	617	918	918	1	0	0.94	Lycosidae_Pardosa_distincta	HQ920271.1	BankIt2031706 Seq73	MF467656
38	Fuzhou-Dahuxiang-19	TCAACAAATCATAAAGATATTGGAACTTTATATTTAATATTTGGGGTTTGATCAGCTATAATAGGGACTGCTATAAGAGTATTAATTCGAATGGAATTAGGAAATCCTGGAAGTTTATTAGGTAATGATCATATATATAATGTTATGGTTACTGCTCATGCTTTTGTGATAATTTTTTTTATAGTAATACCAATTCTTATTGGTGGCTTTGGAAATTGGTTAGTTCCTTTAATATTAGGGGCTCCAGATATATCATTTCCTCGAATGAATAATCTTTCTTTTTGACTTTTACCCCCATCTTTGTTTTTATTATCAATATCTTCTATAGTAGAAATGGGAGTTGGTGCTGGATGAACTGTTTATCCTCCTTTAGCATCTACAGTTGGTCATATAGGAAGT…	691	1221	1221	1	0	0.99	Lycosidae_Pardosa_laura	KM272948.1	BankIt2031706 Seq33	MF467616
39	Fuzhou-Dahuxiang-20	GATCGAAAATTTAATACTTCTTTTTTTGACCCTGCTGGTGGAGGGGATCCTATTTTATTTCAACATTTGTTTTGATTTTTTGGCCACCCAGAGGTTTATATTTTAATTCTTCCAGGATTTGGAATTGTATCTCATGTTATTAGTTCTTCGGTAGGTAAACGAGAACCATTTGGAAGATTAGGTATAATTTATGCTATAGTAGGAATTGGTGGTATAGGATTTGTAGTTTGGGCTCATCATATATTTTCTGTAGGTATAGATGTTGATACTCGTGCATATTTTACTGCTGCTACTATAATTATTGCAGTTCCTACGGGAATTAAGGTTTTTAGATGAATAGCTACAATTCATGGTTCTTATTTTAAAATAAATACTCCATTAATATGGAGTATTGGTTTT…	697	1227	1227	1	0	0.98	Lycosidae_Pardosa_laura	KM272948.1	BankIt2031706 Seq34	MF467617
40	Fuzhou-Dahuxiang-21	GATCGAAATTTTAATACTTCTTTTTTTGACCCTGCTGGGGGAGGGGATCCTATTTTATTTCAACATTTGTTTTGATTTTTTGGTCACCCAGAGGTTTATATTTTAATTCTTCCAGGGTTTGGAATTGTATCTCATGTTATTAGTTCTTCGGTAGGTAAGCGAGAACCGTTTGGAAGATTAGGTATAATTTATGCTATAGTAGGAATTGGTGGTATAGGATTTGTAGTTTGGGCTCATCATATATTTTCTGTAGGTATAGATGTTGATACTCGTGCATATTTTACTGCTGCTACCATAATTATTGCAGTTCCTACTGGAATTAAGGTTTTTAGATGAATAGCTACAATTCATGGTTCTTATTTTAAAATAGATACTCCATTATTATGGAGTATTGGTTTT…	698	1157	1157	1	0	0.97	Lycosidae_Pardosa_laura	KM272948.1	BankIt2031706 Seq35	MF467618
41	Fuzhou-Dahuxiang-22	AATTTTAATACTTCTTTTTTTGACCCTGCTGGGGGAGGGGATCCTATTTTATTTCAACATTTGTTTTGATTTTTTGGTCACCCAGAGGTTTATATTTTAATTCTTCCAGGGTTTGGAATTGTATCTCATGTTATTAGTTCTTCGGTAGGTAAACGAGAACCGTTTGGAAGATTAGGTATAATTTATGCTATAGTAGGAATTGGTGGTATAGGATTTGTAGTTTGGGCTCATCATATATTTTCTGTAGGTATAGATGTTGATACTCGTGCATATTTTACTGCTGCTACCATAATTATTGCAGTTCCTACTGGAATTAAGGTTTTTAGATGAATAGCTACAATTCATGGTTCTTATTTTAAAATAAATACTCCATTAATATGGAGTATTGGTTTTGTATTT…	692	1179	1179	1	0	0.97	Lycosidae_Pardosa_laura	KM272948.1	BankIt2031706 Seq36	MF467619
42	Fuzhou-Nantong-9	TATTTAATGTTTGGAGTTTCATCGGCTATAATGGGTACTGCAATAAGAGTATTAATTCGAATAGAATTAGGAAATCCTGGAAGATTATTAGGTGATGATCATTTATATAATGTAATAGTTACTGCTCACGCTTTTGTTATAATTTTTTTTATAGTTATACCAATTCTTATTGGTGGATTTGGAAATTGATTGGTTCCTTTAATATTGGGGGCTCCTGATATATCTTTTCCTCGAATAAATAATCTTTCTTTTTGGTTATTGCCTCCTTCTTTATTTTTATTATCTATATCTTCTATAGTGAAAATAGGTGTTGGTGCTGGTTGAACTGTTTATCCACCATTAGCATCAACAGTGGGTCATATAGGAAGTTCAATGGATTTTGCTATTTTTTCTTTACAT…	638	935	935	1	0	0.93	Lycosidae_Pardosa_milvina	KP655558.1	BankIt2031706 Seq60	MF467643
43	Fuzhou-Baizhong-2	TCTTTTTTTGATCCTGCTGGTGGAGGGGATCCAATTTTATTTCAACATTTGTTTTGATTTTTTGGACATCCTGAGGTTTATATTTTAATTCTTCCAGGATTTGGAATTGTTTCACATGTAATTAGTTCTTCAGTGGGAAAGCGAGAACCATTTGGAAGATTAGGTATAATTTATGCTATAGTAGGAATTGGAGGAATAGGATTTGTAGTTTGGGCACATCATATATTTTCTGTAGGAATAGATGTTGATACTCGTGCATATTTTACTGCTGCTACTATAATTATTGCAATTCCTACTGGAATTAAGGTCTTTAGATGAATAGCTACAATTCATGGATCTTATTTTAAAATAAATACTCCATTAATGTGAAGTATTGGTTTTGTATTTTTATTTACTTTA…	657	1203	1203	1	0	0.99	Lycosidae_Pardosa_pseudoannulata	AB564728.1	BankIt2031706 Seq19	MF467602
44	Fuzhou-Baizhong-3	AATTTTAATACTTCTTTTTTTGATCCTGCTGGTGGAGGGGATCCAATTTTATTTCAACATTTGTTTTGATTTTTTGGACATCCTGAGGTTTATATTTTAATTCTTCCAGGATTTGGAATTGTTTCACATGTAATTAGTTCTTCAGTGGGAAAGCGAGAACCATTTGGAAGATTAGGTATAATTTATGCTATAGTAGGAATTGGGGGAATAGGATTTGTAGTTTGGGCACATCATATATTTTCTGTAGGAATAGATGTTGATACTCGTGCATATTTTACTGCTGCTACTATAATTATTGCAATTCCTACTGGAATTAAGGTCTTTAGATGAATAGCTACAATTCATGGATCTTATTTTAAAATAAATACTCCATTAATATGAAGTATTGGTTTTGTATTT…	669	1236	1236	1	0	1	Lycosidae_Pardosa_pseudoannulata	AB564728.1	BankIt2031706 Seq20	MF467603
45	Fuzhou-Dahuxiang-23	GATCGAAATTTTAATACTTCTTTTTTTGATCCTGCTGGTGGTGGTGATCCAATTTTATTTCAACATTTATTTTGATTTTTTGGACATCCAGAAGTTTATATTTTAATTCTTCCAGGATTTGGAATTGTTTCACATGTGATTAGTTCTTCAGTAGGAAAGCGAGAACCGTTTGGAAGATTGGGAATGATTTATGCTATAGTAGGAATTGGAGGAATAGGATTTGTAGTTTGAGCACATCATATATTTTCTGTGGGTATGGATGTTGATACTCGTGCATATTTTACTGCTGCTACTATAATTATTGCAATTCCTACTGGAATTAAGGTTTTTAGATGAATAGCTACAATTCATGGTTCCTATTTTAAAATAAATACTCCATTAATGTGGAGTATTGGATTT…	617	946	946	1	0	0.94	Lycosidae_Pardosa_pseudoannulata	AB564728.1	BankIt2031706 Seq37	MF467620
46	Fuzhou-Dahuxiang-24	GATCGAAATTTTAATACTTCTTTTTTTGATCCTGCTGGTGGAGGGGATCCAATTTTATTTCAACATTTGTTTTGATTTTTTGGACATCCTGAGGTTTATATTTTAATTCTTCCAGGATTTGGAATTGTTTCACATGTAATTAGTTCTTCAGTGGGAAAGCGAGAACCATTTGGAAGATTAGGTATAATTTATGCTATAGTAGGAATTGGGGGAATAGGATTTGTAGTTTGGGCACATCATATATTTTCTGTAGGAATAGATGTTGATACTCGTGCATATTTTACTGCTGCTACTATAATTATTGCAATTCCTACTGGAATTAAGGTCTTTAGATGAATAGCTACAATTCATGGATCTTATTTTAAAATAAATACTCCATTAATATGAAGTATTGGTTTT…	675	1247	1247	1	0	1	Lycosidae_Pardosa_pseudoannulata	AB564728.1	BankIt2031706 Seq38	MF467621
47	Fuzhou-Minqing-2	AATATTAATACTTCTTTTTTTGATCCTGCTGGAGGAGGGGATCCAATTTTATTTCAACATTTATTTTGATTTTTTGGTCATCCAGAAGTTTATATTTTAATTCTTCCGGGATTTGGAATTGTTTCACATGTGATTAGTTCTTCAGTGGGTAAGCGAGAACCATTTGGAAGATTAGGAATGATTTATGCTATAGTGGGAATTGGTGGAATGGGTTTTGTAGTATGAGCGCATCATATATTTTCTGTGGGGATAGATGTTGATACTCGTGCATATTTTACTGCTGCTACTATGATTATTGCAATTCCTACTGGAATTAAGGTTTTTAGATGAATAGCTACAATTCATGGATCTTATTTTAAAATGAATACTTCTTTGATATGAAGAATTGGATTTGTATTT…	637	950	950	1	0	0.94	Lycosidae_Pardosa_pseudoannulata	AB564728.1	BankIt2031706 Seq49	MF467632
48	Fuzhou-Nantong-10	AATACTTCTTTTTTTGATCCTGCTGGTGGAGGGGATCCAATTTTATTTCAACATTTGTTTTGATTTTTTGGACATCCTGAGGTTTATATTTTAATTCTTCCAGGATTTGGAATTGTTTCACATGTAATTAGTTCTTCAGTGGGAAAGCGAGAACCATTTGGAAGATTAGGTATAATTTATGCTATAGTAGGAATTGGGGGAATAGGATTTGTAGTTTGGGCGCATCATATATTTTCTGTAGGAATAGATGTTGATACTCGTGCATATTTTACTGCTGCTACTATAATTATTGCAATTCCTACTGGAATTAAGGTCTTTAGATGAATAGCTACAATTCATGGATCTTATTTTAAAATAAATACTCCATTAATATGAAGTATTGGTTTTGTATTTTTATTT…	663	1219	1219	1	0	0.99	Lycosidae_Pardosa_pseudoannulata	AB564728.1	BankIt2031706 Seq61	MF467644
49	Fuzhou-Nantong-11	ACTTCTTTTTTTGATCCTGCTGGTGGTGGTGATCCAATTTTATTTCAACATTTATTTTGATTTTTTGGACATCCAGAAGTTTATATTTTAATTCTTCCAGGATTTGGAATTGTTTCACATGTGATTAGTTCTTCAGTAGGAAAGCGAGAACCGTTTGGAAGATTGGGAATGATTTATGCTATAGTAGGAATTGGAGGAATAGGATTTGTAGTTTGAGCACATCATATATTTTCTGTGGGTATGGATGTTGATACTCGTGCATATTTTACTGCTGCTACTATAATTATTGCAATTCCTACTGGAATTAAGGTTTTTAGATGAATAGCTACAATTCATGGTTCCTATTTTAAAATAAATACTCCATTAATGTGGAGTATTGGATTTGTATTTTTATTTACT…	660	1009	1009	1	0	0.94	Lycosidae_Pardosa_pseudoannulata	AB564728.1	BankIt2031706 Seq62	MF467645
50	Fuzhou-Minqing-3	CGAAATTTTAATACTTCTTTTTTTGATCCTGCTGGAGGAGGTGATCCAATTTTATTTCAACACTTATTTTGATTTTTTGGTCACCCTGAGGTTTATATTTTAATCCTTCCAGGGTTTGGAATTGTCTCTCATGTTATTAGTTCTTCGGTTGGAAAGCGAGAGCCATTTGGAAGATTAGGAATAATTTATGCTATAGTAGGAATTGGAGGAATAGGGTTTGTGGTTTGAGCACATCATATATTTTCTGTGGGTATAGATGTAGATACTCGTGCATATTTTACTGCCGCTACTATGATTATTGCAATTCCTACTGGAATTAAGGTTTTTAGATGAATAGCTACTATTCACGGTTCTTATTTTAAGATAAATACTCCATTAATGTGAAGAATTGGATTTGTG…	657	1142	1142	1	0	0.98	Lycosidae_Pardosa_pusiola	DQ508219.1	BankIt2031706 Seq50	MF467633
51	Fuzhou-Minqing-4	GATCGAAATTTTAATACTTCTTTTTTTGATCCTGCTGGAGGAGGTGATCCAATTTTATTTCAACACTTATTTTGATTTTTTGGTCACCCTGAGGTTTATATTTTAATCCTTCCAGGGTTTGGAATTGTCTCTCATGTTATTAGTTCTTCGGTTGGAAAGCGAGAGCCATTTGGAAGATTAGGAATAATTTATGCTATAGTAGGAATTGGAGGAATAGGGTTTGTGGTTTGAGCACATCATATATTTTCTGTGGGTATAGATGTAGATACTCGTGCATATTTTACTGCCGCTACTATGATTATTGCAATTCCTACTGGAATTAAGGTTTTTAGATGAATAGCTACTATTCACGGTTCTTATTTTAAGATAAATACTCCATTAATGTGAAGAATTGGATTT…	506	885	885	1	0	0.98	Lycosidae_Pardosa_pusiola	DQ508219.1	BankIt2031706 Seq51	MF467634
52	Fuzhou-Baizhong-4	ACATTATATTTAATTTTTGGTGTATGATCAGCTATAATTGGAACTGCAATAAGAGTATTAATTCGAATAGAATTAGGACATCCTGGAAGTTTATTAGGAGATGATCATTTATATAATGTAATGGTTACTGCTCATGCTTTTGTTATAATTTTTTTTATAGTGATGCCTATTTTAATTGGGGGTTTTGGAAATTGATTAGTTCCTTTAATATTAGGTGCGCCTGATATATCTTTTCCTCGAATAAATAATTTATCATTTTGGTTATTACCTCCTTCTTTATTTTTATTATTAATATCTTCGATGGTAGAAATAGGAGTTGGGGCTGGATGAACTGTATATCCACCTTTAGCTTCTAGAATAGGACATATAGGAAGATCCATAGATTTTGCAATTTTTTCT…	657	1064	1064	1	0	0.96	Lycosidae_Pirata_insularis	HQ924404.1	BankIt2031706 Seq21	MF467604
53	Fuzhou-Baizhong-7	TCAACAAATCATAAAGATATTGGAACTTTGTATTTAATGTTTGGAGTTTGATCGGCTATAATAGGTACTGCAATAAGAGTATTAATTCGAATAGAATTAGGAAATCCTGGAAGATTATTAGGTGATGATCATTTATATAATGTAATAGTTACTGCTCATGCTTTTGTTATAATTTTTTTTATAGTTATACCAATTCTTATTGGTGGTTTTGGTAATTGATTGGTTCCTTTAATATTGGGGGCTCCTGATATATCTTTTCCTCGAATAAATAATCTTTCTTTTTGGTTATTGCCTCCTTCTTTATTTTTATTATCTATATCTTCTATAGTGGAAATAGGTGTTGGTGCTGGTTGAACTGTTTATCCACCATTAGCATCAACAGTGGGTCATATAGGAAGT…	692	1018	1018	1	0	0.93	Lycosidae_Pirata_subpiraticus	KM486623.1	BankIt2031706 Seq22	MF467605
54	Fuzhou-Dahuxiang-25	TCAACCAAACATAAAGATATTGGAACTTTATATTTAATGTTTGGAGTTTGATCGGCTATGATAGGAACTGCTATAAGAGTATTGATTCGAATGGAATTAGGAAATCCTGGTAGATTATTAGGTGATGATCATTTATATAATGTAATAGTTACTGCTCATGCTTTTGTGATGATTTTTTTTATAGTAATACCAATTCTTATTGGTGGTTTTGGAAATTGATTAGTTCCTTTAATATTAGGGGCTCCTGACATATCTTTTCCTCGAATAAATAATCTTTCTTTTTGGTTATTACCACCTTCTTTATTTTTATTATCTATATCTTCTATAGTAGAAATAGGGGTTGGTGCTGGTTGAACTGTTTATCCACCGTTAGCGTCTACGGTGGGTCACATAGGAAGT…	689	1240	1240	1	0	0.99	Lycosidae_Pirata_subpiraticus	KM486623.1	BankIt2031706 Seq39	MF467622
55	Fuzhou-Dahuxiang-26	TATTTAATGTTTGGAGTTTGATCGGCTATGATAGGAACTGCTATAAGAGTATTGATTCGGATGGAATTGGGAAATCCTGGTAGATTATTAGGTGATGATCATTTATATAATGTAATAGTTACTGCTCATGCTTTTGTGATGATTTTTTTTATAGTAATACCAATTCTTATTGGTGGTTTTGGAAATTGATTAGTTCCTTTAATATTAGGGGCTCCTGACATATCTTTTCCTCGAATAAATAATCTTTCTTTTTGGTTATTACCACCTTCTTTATTTTTATTATCTATATCTTCTATAGTAGAAATAGGGGTTGGTGCTGGTTGAACTGTTTATCCACCGTTAGCGTCTACGGTGGGTCACATAGGAAGTTCGATGGATTTTGCTATTTTTTCTCTTCAT…	485	874	874	1	0	0.99	Lycosidae_Pirata_subpiraticus	KM486623.1	BankIt2031706 Seq40	MF467623
56	Fuzhou-Kongyuan-2	AATACTTCTTTTTTTGACCCTGCTGGTGGAGGGGATCCAATTTTATTTCAACATTTGTTTTGATTTTTTGGACATCCTGAGGTTTATATTTTAATTCTTCCAGGATTTGGAATTGTTTCACATGTAATTAGTTCTTCAGTGGGAAAGCGAGAACCATTTGGAAGATTAGGTATAATTTATGCTATAGTAGGAATTGGGGGAATAGGATTTGTAGTTTGGGCACATCATATATTTTCTGTAGGAATAGATGTTGATACTCGTGCATATTTTACTGCTGCTACTATAATTATTGCAATTCCTACCGGAATTAAGGTCTTTAGATGAATAGCTACAATTCATGGATCTTATTTTAAAATAAATACTCCATTAATATGAAGTATTGGTTTTGTATTTTTATTT…	668	1195	1195	1	0	0.99	Lycosidae_Pirata_subpiraticus	KM486623.1	BankIt2031706 Seq46	MF467629
57	Fuzhou-Minqing-5	TCAACAAATCATAAAGATATTGGGACTTTATATTTAATATTTGGAGTTTGATCAGCTATAATGGGAACTGCTATAAGAGTATTGATTCGGATGGAATTAGGTAATCCTGGTAGATTATTAGGTGATGATCATTTATATAATGTGATAGTTACTGCTCATGCTTTTGTAATGATTTTTTTTATAGTTATACCAATTCTTATTGGTGGTTTTGGAAATTGATTAGTTCCTTTAATATTAGGAGCTCCTGATATGTCTTTTCCTCGTATAAATAATCTTTCTTTTTGATTATTACCTCCTTCTTTATTTTTATTATCAATGTCTTCAATAGTAGAGATAGGTGTTGGAGCGGGTTGGACTGTTTATCCTCCGTTAGCATCTACAGTAGGGCATATAGGAAGT…	692	1007	1007	1	0	0.93	Lycosidae_Pirata_subpiraticus	KM486623.1	BankIt2031706 Seq52	MF467635
58	Fuzhou-Nantong-12	GATCGAAATTTTAATACTTCTTTTTTTGATCCTGCTGGTGGAGGGGATCCAATTTTATTTCAACATTTGTTTTGATTTTTTGGACATCCTGAGGTTTATATTTTAATTCTTCCAGGATTTGGAATTGTTTCACATGTAATTAGTTCTTCAGTGGGAAAGCGAGAACCATTTGGAAGATTAGGTATAATTTATGCTATAGTAGGAATTGGGGGAATAGGATTTGTAGTTTGGGCACATCATATATTTTCTGTAGGAATAGATGTTGATACTCGTGCATATTTTACTGCTGCTACTATAATTATTGCAATTCCTACTGGAATTAAGGTCTTTAGATGAATAGCTACAATTCATGGATCTTATTTTAAAATAAATACTCCATTAATATGAAGTATTGGTTTT…	652	1182	1182	1	0	0.99	Lycosidae_Pirata_subpiraticus	KM486623.1	BankIt2031706 Seq63	MF467646
59	Fuzhou-Nantong-13	TCAACAAAACATAAAGATATTGGAACTTTATATTTAATGTTTGGGGTTTGATCTGCTATAATAGGTACTGCTATGAGAGTATTGATTCGAATGGAATTAGGGAATCCTGGGAGATTATTAGGTGATGATCATTTGTATAATGTGATAGTTACTGCTCATGCTTTTGTGATAATTTTTTTTATAGTAATGCCAATTTTAATTGGTGGTTTTGGAAATTGATTAGTTCCTTTAATATTAGGGGCTCCTGATATATCTTTTCCTCGAATAAATAATCTTTCTTTTTGGTTATTACCACCTTCTTTATTTTTATTGTCTATATCTTCTATAGTGGAAATAGGTGTTGGTGCGGGTTGAACTGTTTATCCGCCGTTAGCATCGACGGTGGGACATATAGGAAGT…	692	1007	1007	1	0	0.93	Lycosidae_Pirata_subpiraticus	KM486623.1	BankIt2031706 Seq64	MF467647
60	Fuzhou-Nantong-14	TTATATTTAATTTTTGGGGTATGATCAGCTATAATTGGGACTGCAATAAGAGTGTTAATTCGAATAGAATTAGGGCATCCTGGGAGTTTATTAGGAGATGATCATTTATATAATGTTATAGTTACTGCTCATGCTTTTGTAATAATTTTTTTTATAGTTATGCCTATTTTAATTGGAGGATTTGGAAACTGATTAGTTCCTTTAATATTAGGGGCACCAGACATATCTTTTCCTCGTATAAATAATTTATCATTTTGATTATTACCTCCTTCTTTATTTTTATTATTAATATCTTCAATAGTAGAAATAGGAGTAGGAGCAGGATGAACTGTATATCCTCCTTTAGCTTCAAGAGTTGGACATATAGGAAGATCTATAGATTTTGCAATTTTTTCTTTA…	654	965	965	1	0	0.93	Lycosidae_Piratula_knorri	KX536963.1	BankIt2031706 Seq65	MF467648
61	Fuzhou-Dahuxiang-27	ACGTTATATTTGATTTTTGGTGTATGATCAGCTATAATTGGAACTGGAATAAGAGTATTAATTCGAATAGAATTAGGTCATTCTGGAAGTTTATTAGGTGATGATCATTTATATAATGTTATAGTTACAGCTCATGCTTTTGTTATGATTTTTTTTATAGTAATACCTATTTTAATTGGTGGCTTTGGAAATTGATTGGTTCCATTAATATTAGGAGCGCCCGATATATCTTTCCCTCGAATAAATAATTTGTCGTTTTGATTGTTACCTCCTTCTTTATTTTTATTATTAATATCTTCTATGGTAGAAATAGGAGTAGGAGCTGGATGAACTGTTTATCCTCCTCTTGCTTCTAGAATTGGTCATATAGGAAGATCTATAGATTTTGCAATTTTTTCT…	657	992	992	1	0	0.94	Lycosidae_Piratula_latitans	KY269092.1	BankIt2031706 Seq41	MF467624
62	Fuzhou-Dahuxiang-28	ACGTTATATTTGATTTTTGGTGTATGATCAGCTATAATTGGAACTGGAATAAGAGTATTAATTCGAATAGAATTAGGTCATTCTGGAAGTTTATTAGGTGATGATCATTTATATAATGTTATAGTTACAGCTCATGCTTTTGTTATGATTTTTTTTATAGTAATACCTATTTTAATTGGTGGCTTTGGAAATTGATTGGTTCCATTAATATTAGGAGCGCCCGATATATCTTTTCCTCGAATAAATAATTTGTCGTTTTGATTGTTACCTCCTTCTTTATTTTTATTATTAATATCTTCTATGGTAGAAATAGGAGTAGGAGCTGGATGAACTGTTTATCCTCCTCTTGCTTCTAGAATTGGTCATATAGGAAGATCTATAGATTTTGCAATTTTTTCT…	657	998	998	1	0	0.94	Lycosidae_Piratula_latitans	KY269092.1	BankIt2031706 Seq42	MF467625
63	Fuzhou-Nantong-15	GATCGAAATTTTAATACTTCTTTTTTTGATCCTGCTGGTGGTGGTGATCCAATTTTATTTCAACATTTATTTTGATTTTTTGGACATCCAGAAGTTTATATTTTAATTCTTCCAGGATTTGGAATTGTTTCACATGTGATTAGTTCTTCAGTAGGAAAGCGAGAACCGTTTGGAAGATTGGGAATGATTTATGCTATAGTAGGAATTGGAGGAATAGGATTTGTAGTTTGAGCACATCATATATTTTCTGTGGGTATGGATGTTGATACTCGTGCATATTTTACTGCTGCTACTATAATTATTGCAATTCCTACTGGAATTAAGGTTTTTAGATGAATAGCTACAATTCATGGTTCCTATTTTAAAATAAATACTCCATTAATGTGGAGTATTGGATTT…	643	900	900	1	0	0.92	Lycosidae_Schizocosa_aulonia	JX870624.1	BankIt2031706 Seq66	MF467649
64	Fuzhou-Yuanxi-8	CATTTATTTTGATTTTTTGGACATCCTGAAGTTTATATTTTAATTCTTCCGGGATTTGGAATTGTTTCTCATATTATTAGTTCTTCAGTAGGTAAACGTGAACCTTTTGGAAGATTAGGAATAATTTATGCTATAGTTGGGATTGGAGGAATAGGATTTGTAGTATGAGCTCATCATATATTTTCAGTTGGAATAGATGTAGATACTCGTGCTTATTTTACTGCTGCTACAATAATTATTGCTGTCCCTACAGGAATTAAAATTTTTAGTTGAATGGCTACTCTTCATGGTTCTTATTTTAAAATAAGAACTCCTTTAATATGATGTATTGGATTTGTTTTTTTATTTACTTTAGGAGGAATTACAGGTGTAGTATTATCTAATTCTTCATTAGATATT…	538	728	728	1	0	0.91	Lycosidae_Schizocosa_rovneri	KT963647.1	BankIt2031706 Seq74	MF467657
65	Fuzhou-Yuanxi-9	CGAAAATTTAATACTTCTTTTTTTGACCCAGCTGGGGGGGGAGATCCTATTTTATTTCAACATTTGTTTTGATTTTTCGGTCATCCCGAAGTTTATATTTTAATTTTACCTGGATTTGGTATTGTTTCTCATGTAATTAGTTCTTCTGTAGGAAAGCGAGAACCTTTTGGAAGACTAGGAATAATTTACGCTATAGTTGGTATTGGAGGAATAGGATTTGTAGTTTGAGCCCATCATATATTTTCCGTGGGAATAGATATTGATACTCGCGCATATTTTACGGCTGCTACTATAATTATTGCTGTACCTACAGGTATTAAGGTATTTAGATGAATGGCTACTCTTCATGGTTCATATTTTAAAATAACAACTTCATTGATATGATGTATTGGATTTGTA…	642	776	776	1	0	0.88	Lycosidae_Schizocosa_rovneri	KT963647.1	BankIt2031706 Seq75	MF467658
66	Fuzhou-Dahuxiang-29	ACTTTATATTTAATATTCGGGGTATGATCTGCTATAATAGGTACAGCTATAAGAGTTTTAATTCGTTTAGAATTAGGTAATTCTGGAAGTTTATTAGGAGATGATCATTTATATAATGTTATAGTTACTGCTCATGCTTTTGTGATAATTTTTTTTATAGTAATACCAATTCTTATTGGAGGATTTGGTAATTGATTAATTCCTTTAATGTTAGGTGCTCCTGATATATCTTTTCCTCGTATAAATAATCTTTCCTTTTGGTTATTACCTCCTTCTTTGTTTTTTTTATCTATATCATCTATAGTGGAAATAGGTGTTGGGGCTGGTTGAACGGTATATCCTCCTTTAGCATCAAGAATTGGTCATATAGGGAGTTCTATAGATTTTGCTATTTTTTCT…	657	1214	1214	1	0	1	Lycosidae_Trochosa_aquatica	AB917978.1	BankIt2031706 Seq43	MF467626
67	Fuzhou-Dahuxiang-30	ACTTTATATTTAATATTCGGGGTATGATCTGCTATAATAGGTACAGCTATAAGAGTTTTAATTCGTTTAGAATTAGGTAATTCTGGAAGTTTATTAGGAGATGATCATTTATATAATGTTATAGTTACTGCTCATGCTTTTGTGATAATTTTTTTTATAGTAATACCAATTCTTATTGGAGGATTTGGTAATTGATTAATTCCTTTAATGTTAGGTGCTCCTGATATATCTTTTCCTCGTATAAATAATCTTTCCTTTTGGTTATTACCTCCTTCTTTGTTTTTTTTATCTATATCGTCTATAGTGGAAATAGGTGTTGGGGCTGGTTGAACGGTATATCCTCCTTTAGCATCAAGAATTGGTCATATAGGGAGTTCTATAGATTTTGCTATTTTTTCT…	657	1203	1203	1	0	0.99	Lycosidae_Trochosa_aquatica	AB917978.1	BankIt2031706 Seq44	MF467627
68	Fuzhou-Dahuxiang-31	ACTTTATATTTAATATTCGGGGTATGATCTGCTATAATAGGTACAGCTATAAGAGTTTTAATTCGTTTAGAATTAGGTAATTCTGGAAGTTTATTAGGAGATGATCATTTATATAATGTTATAGTTACTGCTCATGCTTTTGTGATAATTTTTTTTATAGTAATACCAATTCTTATTGGAGGATTTGGTAATTGATTAATTCCTTTAATGTTAGGTGCTCCTGATATATCTTTTCCTCGTATAAATAATCTTTCCTTTTGGTTATTACCTCCTTCTTTGTTTTTTTTATCTATATCATCTATAGTGGAAATAGGTGTTGGGGCTGGTTGAACGGTATATCCTCCTTTAGCATCAAGAATTGGTCATATAGGGAGTTCTATAGATTTTGCTATTTTTTCT…	657	1203	1203	1	0	0.99	Lycosidae_Trochosa_aquatica	AB917978.1	BankIt2031706 Seq45	MF467628
69	Fuzhou-Kongyuan-3	TCAACAAATCATAAAGATATTGGAACGTTATATTTAATATTTGGTGTTTGATCGGCTATAATGGGAACTGCTATAAGAGTTTTGATTCGAATGGAATTAGGAAATCCTGGTAGATTATTAGGTAATGATCATATATATAATGTTATAGTTCCTGCTCATGCTTTTGTAATAATTTTTTTTATAGTAATACCAATTTTTATTGGAGGGTTTGGAAATTGATTGGTCCCTTTAATATTAGGAGCTCCTGATATATCTTTTCCTCGAATGAATAATCTTTCTTTTTGATTATTACCTCCTTCTTTGTTTTTATTATCTATATCTTCTATAGTGGAAATAGGAGTTGGTGCTGGATGAACTGTTTATCCTCCCTTAGCATCAACGGTTGGTCATATAGGAAGT…	668	1118	1118	1	0	0.97	Lycosidae_Wadicosa_fidelis	KP100666.1	BankIt2031706 Seq47	MF467630
70	Fuzhou-Minqing-6	CCTGCGGGAGGTGGAGATCGTATTTTATTTCAACATTTATTTTGATTTTTTGGACACCCAGAAGTTTATATTTTAATTTTACCAGGATTTGGAATTGTTTCTCATGTTATTAGTTCTTCAGTAGGTAAGCGAGAGCCTTTTGGTAGATTAGGAATAATTTATGCTATATTAGGAATTGGAGGAATGGGATTTGTAGTTTGGGCTCATCATATATTTTCTGTGGGAATAGATGTTGATACTCGTGCATATTTTACTGCTGCTACTATAATTATTGCAATTCCTACTGGAATTAAGGTTTTTAGATGAATAGCTACTATTCATGGTTCTTATTTTAAGATAAATACTCCTTTGATATGAAGTATTGGTTTTGTGTTTTTATTTACTTTAGGAGGAATTACG…	632	1140	1140	1	0	0.99	Lycosidae_Wadicosa_fidelis	KP100666.1	BankIt2031706 Seq53	MF467636
71	Fuzhou-Minqing-7	ATATTTGGTGTTTGATCGGCTATAATGGGAACTGCTATAAGAGTTTTGATTCGAATGGAATTAGGAAATCCTGGTAGATTATTAGGTAATGATCATATATATAATGTTATAGTTACTGCTCATGCTTTTGTAATAATTTTTTTTATAGTAATACCAATTCTTATTGGAGGGTTTGGAAATTGATTGGTACCTTTAATATTAGGAGCTCCTGATATATCTTTTCCTCGAATGAATAATCTTTCTTTTTGATTATTACCTCCTTCTTTGTTTTTATTATCTATATCTTCTATAGTGGAAATAGGAGTTGGTGCTGGATGAACTGTTTATCCTCCCTTACCATCAACGGTTGGTCATATAGGAAGTTCTATAGATTTTGCTATTTTTTCTTTACATTTAGCT…	632	1157	1157	1	0	0.99	Lycosidae_Wadicosa_fidelis	KY467119.1	BankIt2031706 Seq54	MF467637
72	Fuzhou-Minqing-8	TTATATTTAATATTTGGAGTTTGATCGGCAATAATAGGAACTGCTATAATAGTTTTGATTCGATTTGAATTAGGATATCCTGGTAGATTATTTGGTAATGATCATATTTATAATGTTATTGTTACTGCTCATGCATTTATTATAATTTTTTTTATAGTTATACCAATTCTTATTGGAGGATTTGGAAATTGATTGGTACCTTTAATATTAGGAGCTCCTGATATATCTTTTCCTCGAATGAATAATCTTTCTTTTTGATTATTACCTCCTTCTTTGTTTTTATTATCTATATCTTCTATATTGAAAATGGGAGTTGGTGCTGGATGAACTGTTTATCCTCCCTTACCATCAACGGTTGGCCATATAGGAAGTTCTATAGATTTTGCTATTTTTTCTTTA…	662	1062	1062	1	0	0.96	Lycosidae_Wadicosa_fidelis	KP100666.1	BankIt2031706 Seq55	MF467638
73	Fuzhou-Nantong-16	TATTTTATATTTGGAGTTTGATCGGCAATAATGGGAATTGCTATAATAGTTTTGATTCTGATGGAATTACGAAATCCTGGAACATTATTTGGTAATGATCATATTTATAATGTTATTGTTACTGCTCATGCTTTTGTAATAATTTTTTTTATAGTTATACCAATTCTTATTGGAGGATTTGGAAATTGATTATTACCTTTAATATTAGGAGCTCCTGATATATCTTTTCCTCGAATGAATAATCTTTCTTTTTGATTATTACCTCCTTCTTTGTTTTTATTATCTATATCTTCTATAGTGAAAATAGGAGTTGGTGCGGGATGAACTGTTTATCCTCCCTTACCATCAACGGTTGGTCATATAGGAAGTTCTATAAATTTTGCTATTTTTTCTTTACAT…	666	1031	1031	1	0	0.95	Lycosidae_Wadicosa_fidelis	KP100666.1	BankIt2031706 Seq67	MF467650
74	Fuzhou-Nantong-17	ACAAAACATAAAGATATTGGAACGTTATATTTAATATTTGGTGTTTGATCGGCTATAATGGGAACTGCTATAAGAGTTTTGATTCGAATGGAATTAGGAAATCCTGGTAGATTATTAGGTAATGATCATATATATAATGTTATAGTTACTGCTCATGCTTTTGTAATAATTTTTTTTATAGTAATACCAATTCTTATTGGAGGGTTTGGAAATTGATTGGTACCTTTAATATTAGGAGCTCCTGATATATCTTTTCCTCGAATGAATAATCTTTCTTTTTGATTATTACCTCCTTCTTTGTTTTTATTATCTATATCTTCTATAGTGGAAATAGGAGTTGGTGCTGGATGAACTGTTTATCCTCCCTTAGCATCAACGGTTGGTCATATAGGAAGTTCT…	689	1234	1234	1	0	0.99	Lycosidae_Wadicosa_fidelis	KP100666.1	BankIt2031706 Seq68	MF467651
75	Fuzhou-Nantong-18	GATCGAAATTTTAATACTTCTTTTTTTGACCCTGCGGGAGGTGGAGATCCTATTTTATTTCAACATTTATTTTGATTTTTTGGACACCCAGAAGTTTATATTTTAATTTTACCAGGATTTGGAATTGTTTCTCATGTTATTAGTTCTTCAGTAGGTAAGCGAGAGCCTTTTGGTAGATTAGGAATAATTTATGCTATATTAGGAATTGGAGGAATGGGATTTGTAGTTTGGGCTCATCATATATTTTCTGTGGGAATAGATGTTGATACTCGTGCATATTTTACTGCTGCTACTATAATTATTGCAATTCCTACTGGAATTAAGGTTTTTAGATGAATAGCTACTATTCATGGTTCTTATTTTAAGATAAATACTCCTTTGATATGAAGTATTGGTTTT…	696	1236	1236	1	0	0.99	Lycosidae_Wadicosa_fidelis	KP100666.1	BankIt2031706 Seq69	MF467652
76	Fuzhou-Dahuxiang-32	ACATTATATTTAGTGTTTGGCGCTTGAGCGGCTATAGTAGGGACAGCAATAAGAGTTTTAATTCGAACAGAATTGGGACAAATTGGGAGATTATTGGGGGATGATCAATTATATAATGTAATTGTAACAGCTCATGCTTTTGTAATGATTTTTTTTATAGTTATGCCAATTTTAATTGGAGGATTTGGAAATTGGCTAGTTCCTTTAATATTAGGAGCTCCTGATATGGCTTTCCCTCGAATAAATAATTTAAGATTTTGATTACTCCCACCTTCTTTAATATTATTATTTATTTCTTCTATAGTTGAAATAGGAGTGGGGGCAGGATGAACAGTTTATCCTCCTTTGGCTTCGTTAGAAGGACATGGGGGGAGATCTGTTGATTTTGCTATTTTTTCT…	657	837	837	1	0	0.9	Mysmenidae_Mysmeninae_sp	MG947326.1	BankIt2031706 Seq76	MF467659
77	Fuzhou-Dahuxiang-33	ACTTTATATTTAATATTTGGAGTTTGATCTGCTATAGTAGGAACAGCAATAAGAGTATTAATTCGAATGGAATTAGGTCATTCTGGAAGAATATTAGGAGATGATCATTTATATAATGTAATTGTTACTGCTCATGCTTTTGTTATAATTTTTTTTATGGTTATACCGATTTTAATTGGTGGATTTGGAAATTGATTGGTTCCTTTAATATTAGGGGCCCCTGATATATCATTTCCTCGAATAAATAATTTGTCGTTTTGATTACTTCCTCCTTCTTTGTTTTTGTTATTTATATCTTCTATAGTTGAAACAGGGGTTGGAGCAGGGTGGACAGTATATCCTCCTTTAGCTTCAACTACTGGTCATATAGGGAGATCTATAGATTTTGCTATTTTTTCT…	657	1048	1048	1	0	0.95	Oxyopidae_Oxyopes_ramosus	KY269293.1	BankIt2031706 Seq77	MF467660
78	Fuzhou-Dahuxiang-34	ACTTTATATTTAATATTTGGAGTTTGATCTGCTATAGTAGGAACAGCAATAAGAGTATTAATTCGAATGGAATTAGGTCATTCTGGAAGAATATTAGGAGATGATCATTTATATAATGTAATTGTTACTGCTCATGCTTTTGTTATAATTTTTTTTATGGTTATACCGATTTTAATTGGTGGATTTGGAAATTGATTGGTTCCTTTAATATTAGGGGCCCCTGATATATCATTTCCTCGAATAAATAATTTGTCGTTTTGATTACTTCCTCCTTCTTTGTTTTTGTTATTTATATCTTCTATAGTTGAAACAGGGGTTGGAGCAGGGTGGACAGTATATCCTCCTTTAGCTTCAACTACTGGTCATATAGGGAGATCTATAGATTTTGCTATTTTTTCT…	657	1048	1048	1	0	0.95	Oxyopidae_Oxyopes_ramosus	KY269293.1	BankIt2031706 Seq78	MF467661
79	Fuzhou-Yuanxi-10	GATCGAAATTTTAATACTTCTTTTTTTGATCCTGCTGGGGGAGGGGATCCTATTTTATTTCAACATTTATTTTGATTTTTTGGTCATCCTGAAGTATATATTTTAATTTTACCAGGATTTGGAATTGTTTCTCATGTTATTAGATCTTCTGTAGGAAAGCGAGAACCGTTTGGTAGATTAGGAATAATTTATGCTATGGTAGGAATTGGAGGAATAGGATTTGTTGTATGGGCACATCATATGTTTTCGGTGGGAATAGATGTGGATACTCGAGCTTATTTTACTGCAGCTACTATAATTATTGCGGTACCTACTGGTATTAAGGTTTTTAGTTGAATAGCAACAATTCATGGTTCTTATTTTAAAATAAGAACTTCTATAATATGATCTATTGGATTT…	658	950	950	1	0	0.93	Oxyopidae_Oxyopes_sertatus	KM272950.1	BankIt2031706 Seq79	MF467662
80	Fuzhou-Dahuxiang-35	CGAAAATTTAATACTTCTTTTTTTGATCCAGCAGGTGGTGGAGATCCTATTTTATTTCAACATTTATTTTGATTTTTTGGTCATCCAGAGGTATATATTTTAATTTTACCAGGATTTGGTATTGTGTCTCATGTAATTAGTTCTTCTGTTGGTAAGCGAGAACCTTTTGGAAGATTAGGTATAATTTATGCTATAGTGGGAATTGGTGGAATAGGATTTGTTGTTTGGGCTCATCATATGTTTTCTGTTGGAATAGATGTTGATACTCGAGCTTATTTTACTGCTGCTACTATAATTATTGCTGTTCCTACTGGAATTAAGGTTTTTAGTTGAATAGCTACTCTCCATGGTTCTTATTTTAAAATGAGAACTTCGTTAATATGAAGAGTAGGATTTGTC…	692	1035	1035	1	0	0.94	Pisauridae_Dolomedes_angustivirgatus	KU354434.1	BankIt2031706 Seq80	MF467663
81	Fuzhou-Matouding	CGAAAATTTAATACTTCTTTTTTTGATCCAGCAGGTGGTGGAGATCCTATTTTATTTCAACATTTATTTTGATTTTTTGGTCATCCAGAGGTATATATTTTAATTTTACCAGGATTTGGTATTGTGTCTCATGTAATTAGTTCTTCTGTTGGTAAGCGAGAACCTTTTGGAAGATTAGGTATAATTTATGCTATAGTGGGAATTGGTGGAATAGGATTTGTTGTTTGGGCTCATCATATGTTTTCTGTTGGAATAGATGTTGATACTCGAGCTTATTTTACTGCTGCTACTATAATTATTGCTGTTCCTACTGGAATTAAGGTTTTTAGTTGAATAGCTACTCTCCATGGTTCTTATTTTAAAATGAGAACTTCGTTAATATGAAGAGTAGGATTTGTC…	692	1035	1035	1	0	0.94	Pisauridae_Dolomedes_angustivirgatus	KU354434.1	BankIt2031706 Seq86	MF467669
82	Fuzhou-Dahuxiang-36	AAAGATATTGGTACTTTGTATTTTATATTTGGAGTATGATCTGCTATAGTAGGTACAGCTATAAGAGTATTAATTCGAATAGAATTAGGTAATCCTGGAAGTCTTTTAGGTGATGATCATTTATATAATGTTATAGTTACTGCTCATGCTTTTGTTATAATTTTTTTTATAGTAATACCAATTTTAATTGGTGGTTTTGGTAATTGATTAGTTCCTTTAATATTAGGTGCTCCTGATATATCATTTCCTCGAATAAATAATTTGTCTTTTTGATTGTTACCTCCTTCTTTGTTTTTATTATTTATATCATCTATGGTTGAAATAGGAGTGGGTGCAGGATGAACTGTTTATCCTCCTTTGGCTTCTAGAGTTGGTCATATAGGAAGATCTATAGATTTT…	680	1240	1240	1	0	0.99	Pisauridae_Dolomedes_sulfureus	JN817191.1	BankIt2031706 Seq81	MF467664
83	Fuzhou-Dahuxiang-37	AAAGATATTGGTACTTTGTATTTTATATTTGGAGTATGATCTGCTATAGTAGGTACAGCTATAAGAGTATTAATTCGAATAGAATTAGGTAATCCTGGAAGTCTTTTAGGTGATGATCATTTATATAATGTTATAGTTACTGCTCATGCTTTTGTTATAATTTTTTTTATAGTAATACCAATTTTAATTGGTGGTTTTGGTAATTGATTAGTTCCTTTAATATTAGGTGCTCCTGATATATCATTTCCTCGAATAAATAATTTGTCTTTTTGATTGTTACCTCCTTCTTTGTTTTTATTATTTATATCATCTATGGTTGAAATAGGAGTGGGTGCAGGATGAACTGTTTATCCTCCTTTGGCTTCTAGAGTTGGTCATATAGGAAGATCTATAGATTTT…	680	1240	1240	1	0	0.99	Pisauridae_Dolomedes_sulfureus	JN817191.1	BankIt2031706 Seq82	MF467665
84	Fuzhou-Dahuxiang-38	AAAGATATTGGTACTTTGTATTTTATATTTGGAGTATGATCTGCTATAGTAGGTACAGCTATAAGAGTATTAATTCGAATAGAATTAGGTAATCCTGGAAGTCTTTTAGGTGATGATCATTTATATAATGTTATAGTTACTGCTCATGCTTTTGTTATAATTTTTTTTATAGTAATACCAATTTTGATTGGTGGTTTTGGTAATTGATTAGTTCCTTTAATATTAGGTGCTCCTGATATATCATTTCCTCGAATAAATAATTTGTCTTTTTGATTGTTACCTCCTTCTTTATTTTTATTATTTATATCATCTATGGTCGAAATAGGAGTGGGTGCAGGATGAACTGTTTATCCTCCTTTGGCTTCTAGAGTTGGTCATATAGGAAGATCTATAGATTTT…	678	1214	1214	1	0	0.99	Pisauridae_Dolomedes_sulfureus	JN817191.1	BankIt2031706 Seq83	MF467666
85	Fuzhou-Dahuxiang-39	TTTGGAGTATGATCTGCTATAGTAGGTACAGCTATAAGAGTATTAATTCGAATAGAATTAGGTAATCCTGGAAGTCTTTTAGGTGATGATCATTTATATAATGTTATAGTTACTGCTCATGCTTTTGTTATAATTTTTTTTATAGTAATACCAATTTTAATTGGTGGTTTTGGTAATTGATTAGTTCCTTTAATATTAGGTGCTCCTGATATATCATTTCCTCGAATAAATAATTTGTCTTTTTGATTGTTACCTCCTTCTTTGTTTTTATTATTTATATCATCTATGGTTGAAATAGGAGTGGGTGCAGGATGAACTGTTTATCCTCCTTTGGCTTCTAGAGTTGGTCATATAGGAAGATCTATAGATTTTGCTATTTTTTCTTTACATTTAGCTGGG…	625	1133	1133	1	0	0.99	Pisauridae_Dolomedes_sulfureus	JN817191.1	BankIt2031706 Seq84	MF467667
86	Fuzhou-Dahuxiang-40	ATTGGTACTTTATATTTATTATTTGGAGTTTGATCTGCTATGGTAGGGACAGCCATGAGAGTTTTGATTCGTATAGAGTTAGGAAATCCCGGAAGACTTTTAGGTGATGATCATTTATATAATGTAGTTGTTACTGCTCATGCTTTTGTAATGATTTTTTTTATAGTTATACCTATTATAATTGGGGGATTTGGAAATTGATTAGTTCCTTTAATATTAGGAGCGCCTGATATATCTTTTCCTCGGATAAATAATTTATCTTTTTGACTTTTACCACCTTCTTTATTTTTATTATTTATATCTTCTATAGTTGAGATAGGGGTTGGGGCTGGATGAACTGTTTATCCTCCTTTAGCTTCGACAGTTGGACATATAGGAAGTTCTATAGATTTTGCTATT…	670	905	905	1	0	0.91	Pisauridae_Pisaura_mirabilis	JQ412454.1	BankIt2031706 Seq85	MF467668
87	Fuzhou-Shangyang-2	CGAAATTTTAATACTTCTTTTTTTGATCCTGCTGGAGGAGGTGATCCTATTTTATTTCAACATTTGTTTTGATTTTTTGGACATCCTGAAGTATATATTTTAATTTTACCGGGATTTGGAATTATTTCTCATATTATTAGAGGATCTGTAGGAAAGCGTGAACCTTTTGGAACTTTAGGAATAATTTATGCAATATTAGGAATTGGAGGAATAGGGTTTGTAGTGTGAGCTCATCATATATTTTCAGTGGGTATGGATGTTGATACTCGAGCTTATTTTACAGCTGCTACTATAATTATTGCAGTTCCTACTGGAATTAAAGTATTTAGTTGAATGGCTACTTTATATGGTTCTTATTATAAAATTGATGCTTCTTTAATATGAAGAATTGGATTTGTA…	630	970	970	1	0	0.94	Saliticidae_Bianor_maculatus	EU815585.1	BankIt2031706 Seq87	MF467670
88	Fuzhou-Yuanxi-11	CGAAATTTTAATACTTCTTTTTTTGATCCTGCTGGAGGAGGTGATCCTATTTTATTTCAACATTTGTTTTGATTTTTTGGACATCCTGAAGTATATATTTTAATTTTACCGGGATTTGGAATTATTTCTCATATTATTAGAGGATCTGTAGGAAAGCGTGAACCTTTTGGAACTTTAGGAATAATTTATGCAATATTAGGAATTGGAGGAATAGGATTTGTAGTGTGAGCCCATCATATATTTTCAGTGGGTATGGATGTTGATACTCGAGCTTATTTTACAGCTGCTACTATAATTATTGCAGTTCCTACTGGAATTAAAGTATTTAGTTGAATGGCTACTTTATATGGTTCTTATTATAAAATTGATGCTTCTTTAATATGAAGAATTGGATTTGTA…	630	959	959	1	0	0.94	Saliticidae_Bianor_maculatus	EU815585.1	BankIt2031706 Seq88	MF467671
89	Fuzhou-Chengmen	GATCGAAATTTTAATACTTCTTTTTTTGATCCTGCTGGAGGAGGTGATCCTATTTTATTTCAACATTTGTTTTGATTTTTTGGACATCCTGAAGTATATATTTTAATTTTACCGGGATTTGGAATTATTTCTCATATTATTAGAGGATCTGTAGGAAAGCGTGAACCTTTTGGAACTTTAGGAATAATTTATGCAATATTAGGAATTGGAGGAATAGGATTTGTAGTGTGAGCCCATCATATATTTTCAGTGGGTATGGATGTTGATACTCGAGCTTATTTTACAGCTGCTACTATAATTATTGCAGTTCCTACTGGAATTAAAGTATTTAGTTGAATGGCTACTTTATATGGTTCTTATTATAAAATTGATGCTTCTTTAATATGAAGAATTGGATTT…	633	965	965	1	0	0.94	Salticidae_Bianor_maculatus	EU815585.1	BankIt2031706 Seq89	MF467672
90	Fuzhou-Minqing-9	GATCGAAATTTTAATACTTCTTTTTTTGATCCTGCTGGAGGAGGTGATCCTATTTTATTTCAACATTTGTTTTGATTTTTTGGACATCCTGAAGTATATATTTTAATTTTACCGGGATTTGGAATTATTTCTCATATTATTAGAGGATCTGTAGGAAAGCGTGAACCTTTTGGAACTTTAGGAATAATTTATGCAATATTAGGAATTGGAGGAATAGGATTTGTAGTGTGAGCCCATCATATATTTTCAGTGGGTATGGATGTTGATACTCGAGCTTATTTTACAGCTGCTACTATAATTATTGCAGTTCCTACTGGAATTAAAGTATTTAGTTGAATGGCTACTTTATATGGTTCTTATTATAAAATTGATGCTTCTTTAATATGAAGAATTGGATTT…	633	959	959	1	0	0.94	Salticidae_Bianor_maculatus	EU815585.1	BankIt2031706 Seq91	MF467674
91	Fuzhou-Nantong-19	AATACTTCTTTTTTTGATCCTGCTGGAGGAGGTGATCCTATTTTATTTCAACATTTGTTTTGATTTTTTGGACATCCTGAAGTATATATTTTAATTTTACCGGGATTTGGAATTATTTCTCATATTATTAGAGGATCTGTAGGAAAGCGTGAACCTTTTGGAACTTTAGGAATAATTTATGCAATATTAGGAATTGGAGGAATAGGATTTGTAGTGTGAGCCCATCATATATTTTCAGTGGGTATGGATGTTGATACTCGAGCTTATTTTACAGCTGCTACTATAATTATTGCAGTTCCTACTGGAATTAAAGTATTTAGTTGAATGGCTACTTTATATGGTTCTTATTATAAAATTGATGCTTCTTTAATATGAAGAATTGGATTTGTATTTTTATTT…	621	942	942	1	0	0.94	Salticidae_Bianor_maculatus	EU815585.1	BankIt2031706 Seq93	MF467676
92	Fuzhou-Nantong-20	AATTTTAATACTTCTTTTTTTGATCCTGCTGGAGGAGGTGATCCTATTTTATTTCAACATTTGTTTTGATTTTTTGGACATCCTGAAGTATATATTTTAATTTTACCGGGATTTGGAATTATTTCTCATATTATTAGAGGATCTGTAGGAAAGCGTGAACCTTTTGGAACTTTAGGAATAATTTATGCAATATTAGGAATTGGAGGAATAGGATTTGTAGTGTGAGCCCATCATATATTTTCAGTGGGTATGGATGTTGATACTCGAGCTTATTTTACAGCTGCTACTATAATTATTGCAGTTCCTACTGGAATTAAAGTATTTAGTTGAATGGCTACTTTATATGGTTCTTATTATAAAATTGATGCTTCTTTAATATGAAGAATTGGATTTGTATTT…	627	965	965	1	0	0.94	Salticidae_Bianor_maculatus	EU815585.1	BankIt2031706 Seq94	MF467677
93	Fuzhou-Xinan-1	GATCGAAATTTTAATACTTCTTTTTTTGATCCTGCTGGAGGAGGTGATCCTATTTTATTTCAACATTTGTTTTGATTTTTTGGACATCCTGAAGTATATATTTTAATTTTACCGGGATTTGGAATTATTTCTCATATTATTAGAGGATCTGTAGGAAAGCGTGAACCTTTTGGAACTTTAGGAATAATTTATGCAATATTAGGAATTGGAGGAATAGGATTTGTAGTGTGAGCCCATCATATATTTTCAGTGGGTATGGATGTTGATACTCGAGCTTATTTTACAGCTGCTACTATAATTATTGCAGTTCCTACTGGAATTAAAGTATTTAGTTGAATGGCTACTTTATATGGTTCTTATTATAAAATTGATGCTTCTTTAATATGAAGAATTGGATTT…	633	965	965	1	0	0.94	Salticidae_Bianor_maculatus	EU815585.1	BankIt2031706 Seq95	MF467678
94	Fuzhou-Yuanxi-12	CGAAATTTTAATACTTCTTTTTTTGATCCTGCTGGAGGAGGTGATCCTATTTTATTTCAACATTTGTTTTGATTTTTTGGACATCCTGAAGTATATATTTTAATTTTACCGGGATTTGGAATTATTTCTCATATTATTAGAGGATCTGTAGGAAAGCGTGAACCTTTTGGAACTTTAGGAATAATTTATGCAATATTAGGAATTGGAGGAATAGGATTTGTAGTGTGAGCCCATCATATATTTTCAGTGGGTATGGATGTTGATACTCGAGCTTATTTTACAGCTGCTACTATAATTATTGCAGTTCCTACTGGAATTAAAGTATTTAGTTGAATGGCTACTTTATATGGTTCTTATTATAAAATTGATGCTTCTTTAATATGAAGAATTGGATTTGTA…	630	959	959	1	0	0.94	Salticidae_Bianor_maculatus	EU815585.1	BankIt2031706 Seq97	MF467680
95	Fuzhou-Yuanxi-13	AATTTTAATACTTCTTTTTTTGATCCTGCTGGAGGAGGTGATCCTATTTTATTTCAACATTTGTTTTGATTTTTTGGACATCCTGAAGTATATATTTTAATTTTACCGGGATTTGGAATTATTTCTCATATTATTAGAGGATCTGTAGGAAAGCGTGAACCTTTTGGAACTTTAGGAATAATTTATGCAATATTAGGAATTGGAGGAATAGGATTTGTAGTGTGAGCCCATCATATATTTTCAGTGGGTATGGATGTTGATACTCGAGCTTATTTTACAGCTGCTACTATAATTATTGCAGTTCCTACTGGAATTAAAGTATTTAGTTGAATGGCTACTTTATATGGTTCTTATTATAAAATTGATGTTTCTTTAATATGAAGAATTGGATTTGTATTT…	627	948	948	1	0	0.94	Salticidae_Bianor_maculatus	EU815585.1	BankIt2031706 Seq98	MF467681
96	Fuzhou-Yuanxi-14	GATCGAAATTTTAATACTTCTTTTTTTGATCCTGCTGGTGGAGGGGATCCTATTTTATTTCAACATTTGTTTTGATTTTTTGGTCATCCTGAAGTATATATTTTGATTTTGCCTGGGTTTGGTATTATTTCCCATATTATTAGAGGATCGGAGGGAAAGCGTGAGCCATTTGGAGTATTAGGAATAATTTATGCTATATTAGGGATTGGAGGTATAGGATTTGTAGTATGAGCTCATCATATATTTTCTGTTGGAATAGATGTAGATACTCGTGCTTACTTTACGGCAGCTACTATAATTATTGCTGTTCCTACAGGAATTAAGGTATTTAGATGAATAGCTACGTTGTATGGTTCTTATTTTAAGATTGATACTCCTTTTTTATGAAGAATTGGATTT…	634	761	761	1	0	0.88	Salticidae_Bianor_sp	JX145690.1	BankIt2031706 Seq99	MF467682
97	Fuzhou-Dahuxiang-41	GATCGAAATTTTAATACTTCTTTTTTTGATCCTGCTGGAGGAGGTGATCCTATTTTATTTCAACATTTGTTTTGATTTTTTGGACATCCTGAAGTATATATTTTAATTTTACCGGGATTTGGAATTATTTCTCATATTATTAGAGGATCTGTAGGAAAGCGTGAACCTTTTGGAACTTTAGGAATAATTTATGCAATATTAGGAATTGGAGGAATAGGATTTGTAGTGTGAGCCCATCATATATTTTCAGTGGGTATGGATGTTGATACTCGAGCTTATTTTACAGCTGCTACTATAATTATTGCAGTTCCTACTGGAATTAAAGTATTTAGTTGAATGGCTACTTTATATGGTTCTTATTTAAAATTGATGACTTCTTTAATATGAAGAATTGGATTT…	576	688	688	1	0	0.88	Salticidae_Burmattus_sp	JX145691.1	BankIt2031706 Seq90	MF467673
98	Fuzhou-Minqing-10	AATTTTAATACTTCTTTTTTTGATCCGGCAGGAGGGGGAGATCCTATTTTATTTCAACATTTATTTTGATTTTTTGGACATCCGGAGGTGTATATTTTGATTTTACCTGGTTTTGGAATTGTTTCTCATGTAATTAGAAGTTCCGTAGGAAAGCGAGAAACGTTTGGATCTTTAGGAATAGTATATGCTATAGTAGGAATTGGTGGAATAGGATTTGTAGTATGAGCTCATCATATATTTTCTGTAGGAATAGATGTAGACACTCGAGCTTACTTTACGGCAGCAACTATAGTTATTGCTGTTCCTACAGGAATTAAGGTATTTAGATGAATGGCTACTTTATATGGTTCTTATTTTAAGTTGAGAACTTCTTTATTGTGATGTATTGGATTTGTATTT…	626	979	979	1	0	0.95	Salticidae_Burmattus_sp	JX145691.1	BankIt2031706 Seq92	MF467675
99	Fuzhou-Yuanxi-15	ACAAAACATAAAGATATTGGTACTTTATATTTAATTTTTGGAGCATGATCAGCTATAGTAGGAACAGCAATAAGAGTATTAATTCGAATAGAATTGGGTCAAAGTGGAGAATTTTTGGGGAATGAACATTTATATAATGTAATTGTAACGGCTCATGCTTTTGTTATAATTTTTTTTATAGTGATACCAATTTTAATTGGTGGTTTTGGAAATTGGTTAGTTCCTTTAATATTAGGTGCGCCTGATATGGCTTTCCCTCGAATAAATAATTTAAGATTTTGATTATTACCTCCTTCTTTGATATTATTATTTATTTCTTCTATAGTGGAAATAGGGGTAGGTGCTGGATGAACAGTTTATCCTCCTTTGGCTTCAATTATAGGGCATGGAGGGAGATCG…	691	671	671	0.61	0	0.95	Salticidae_Burmattus_sp	JX145691.1	BankIt2031706 Seq100	MF467683
100	Fuzhou-Yuanxi-16	ACAAATCATAAAGATATTGGAACTTTATATTTAATTTTTGGAGCTTGAGCTGCGATGGTAGGTACTGCTATAAGAGTATTAATTCGGATGGAATTAGGTCAAACAGGAAGATTTTTAGGTAATGATCATTTGTATAATGTTATTGTTACTGCTCATGCTTTTGTAATAATTTTTTTTATAGTTATACCTATTATAATTGGAGGTTTTGGTAATTGATTAGTTCCTTTAATGTTAGGAGCTCCTGATATAGCTTTTCCTCGTATAAATAATTTAAGATTTTGATTGTTACCACCTTCATTAATATTATTATTTATTTCTTCTATGGCTGAGATAGGAGTGGGGGCTGGATGGACAGTTTATCCTCCTTTGGCTTCGATTATAGGACATAATGGAAGTTCG…	694	929	929	1	0	0.91	Salticidae_Evarcha_albaria	JN817256.1	BankIt2031706 Seq101	MF467684
101	Fuzhou-Yuanxi-17	GATCGAAATTTTAATACTTCTTTTTTTGATCCTGCTGGAGGAGGGGATCCTATTTTATTTCAACATTTATTTTGATTTTTTGGTCATCCTGAAGTTTACATTTTAATTTTACCCGGATTTGGTATTGTGTCTCATGTAATTAGTGCCTCAGTAGGAAAGCGTGAACCTTTTGGTTCATTAGGGATAATTTATGCTATAGTAGGAATTGGAGGAATAGGATTTGTAGTGTGAGCTCATCATATATTTTCTGTAGGAATAGATGTGGATACTCGAGCTTATTTTACTGCGGCAACTATAATTATTGCTGTTCCTACTGGAATTAGGGTTTTTAGTTGAATAGCTACTTTATATGGATCTTATTTTAAGATGGATACACCTTTAATATGATGTGTAGGTTTT…	642	856	856	1	0	0.91	Salticidae_Evarcha_hoyi	AY297379.1	BankIt2031706 Seq102	MF467685
102	Fuzhou-Xinan-2	AAACATAAAGATATTGGAACTTTATATTTAATTTTTGGAGTATGAGCTGCTATAGTAGGAACTGCTATGAGAGTATTAATTCGAATAGAATTAGGACAAGTTGGGAGATTATTGGGAAATGACCATATATATAATGTTATTGTTACTGCTCATGCTTTTGTTATGATTTTTTTCATGGTAATACCAATTTTAATTGGTGGTTTTGGAAATTGATTAGTTCCATTAATGCTGGGGGCTCCTGATATGGCATTTCCTCGTATAAATAATTTGAGTTTTTGGTTATTACCTCCTTCTTTAATATTATTGTTTATTTCATCTATAGTAGAGATAGGTGTGGGTGCTGGTTGAACAGTTTATCCTCCTTTGGCTTCTTTAATAGGGCATGGAGGAAGATCGGTG…	686	785	785	1	0	0.87	Salticidae_Habronattus_oregonensis	AY571145.1	BankIt2031706 Seq96	MF467679
103	Fuzhou-Yuanxi-18	AATTTTAATACTTCTTTTTTTGATCCTGCTGGGGGAGGTGATCCTATTTTATTTCAACATTTATTTTGATTTTTTGGTCATCCTGAAGTATATATTTTGATTTTACCAGGATTTGGGATTGTTTCTCATGTGATTAGAGTTTCAGTAGGGAAGCGTGAACCTTTTGGATCGTTAGGGATAATTTATGCTATGGTTGGAATTGGAGGTATAGGATTTGTAGTATGGGCTCATCATATATTTTCTGTGGGTATAGATGTAGATACTCGAGCATATTTTACGGCGGCTACTATAATTATTGCTGTTCCCACTGGAATTAAGGTATTTAGATGAATGGCTACATTGTATGGTTCTTATTTTAAATTGAGAACCCCATTAATGTGAAGAATTGGATTTGTATTT…	669	1236	1236	1	0	1	Salticidae_Hasarius_adansoni	AY297409.1	BankIt2031706 Seq103	MF467686
104	Fuzhou-Yuanxi-19	AATCATAAAGATATTGGAACTTTATATTTAATTTTTGGAGCTTGGTCAGCTATAGTTGGTACTGCTATAAGAGTTTTGATTCGGATGGAATTAGGACAGACTGGTAGATTTTTAGGAAATGATCATATATATAATGTAATTGTTACGGCTCATGCTTTTGTTATAATTTTTTTTATAGTTATACCTATTATAATTGGAGGATTTGGTAATTGATTAGTTCCTTTAATGTTAGGAGCTCCTGATATAGCTTTTCCTCGTATAAATAATTTGAGATTTTGATTATTGCCTCCGTCTTTATTTTTATTGTTTGTTTCTTCTATAGTTGAGATAGGAGTAGGTGCTGGATGGACTGTTTATCCTCCGTTAGCTTCTATTATTGGGCATAATGGAAGTTCTGTG…	647	1173	1173	1	0	0.99	Salticidae_Siler_cupreus	JN817270.1	BankIt2031706 Seq104	MF467687
105	Fuzhou-Baizhong-5	AGTTTATATTTTATATTTGGGATTTGATGCGGTATAGTGGGAACAGCCATAAGAATATTAATTCGAATTGAATTAGGTCAAGTAGGTTCATTATTAGGGGATGATCACTTATATAATGTTATTGTCACTGCTCATGCTTTTGTTATAATTTTTTTTATAGTTATGCCAATTTTAATTGGGGGATTTGGAAATTGATTAGTCCCTTTAATGTTAGGGGCTCCTGATATAGCTTTTCCTCGGATAAATAATTTAAGTTTCTGACTTTTACCCCCTTCTTTTTTTTTATTATTTATTTCTTCTATAGTAGATATAGGAGTGGGAACTGGATGAACTGTTTATCCCCCCTTGGCTGGGCTGGAGGGACATGGTGGGAGTTCTGTAGATTTTGCTATTTTTTCT…	657	832	832	1	0	0.89	Tetragnathidae_Glenognatha_sp	KX053270.1	BankIt2031706 Seq105	MF467688
106	Fuzhou-Dahuxiang-42	AGTTTATATTTTATATTTGGGATTTGATGTGGTATAGTAGGAACAGCTATAAGAATATTAATTCGAATTGAATTAGGTCAAGTAGGTTCATTATTAGGGGATGATCATTTATATAATGTTATTGTCACTGCTCATGCTTTTGTTATAATTTTTTTTATAGTTATGCCAATTTTAATTGGGGGGTTTGGAAATTGATTAGTCCCTTTAATGTTAGGGGCTCCTGATATAGCTTTTCCTCGGATAAATAATTTAAGTTTTTGACTTTTACCCCCTTCTTTTTTTTTATTATTTATTTCTTCTATAGTAGATATAGGAGTGGGAACTGGATGAACTGTCTATCCTCCTTTGGCTGGGTTGGAGGGACATGGTGGGAGTTCTGTAGATTTTGCTATTTTTTCT…	657	854	854	1	0	0.9	Tetragnathidae_Glenognatha_sp	KX053268.1	BankIt2031706 Seq106	MF467689
107	Fuzhou-Dahuxiang-43	TGATGTGGTATAGTGGGAACAGCTATAAGAATATTAATTCGAATTGAATTAGGTCAAGTAGGTTCATTATTAGGAGATGATCACTTATATAATGTTATTGTCACTGCTCATGCTTTTGTTATAATTTTTTTTATAGTTATGCCAATTTTAATTGGGGGATTTGGAAATTGATTAGTTCCTTTAATGTTAGGGGCCCCTGATATAGCTTTTCCTCGGATAAATAATTTAAGTTTTTGACTTTTACCCCCTTCTTTTTTTTTATTATTTATTTCTTCTATAGTAGATATAGGAGTGGGAACTGGATGAACTGTTTATCCTCCCTTGGCTGGGTTGGAGGGACATGGTGGGAGTTCTGTAGATTTTGCTATTTTTTCTCTTCATTTGGCGGGGGCTTCTTCT…	594	771	771	1	0	0.9	Tetragnathidae_Glenognatha_sp	KX053270.1	BankIt2031706 Seq107	MF467690
108	Fuzhou-Dahuxiang-44	GATCGAAATTTTAATACTTCTTTTTTTGATCCTTCAGGAGGAGGAGATCCTATTTTATTTCAACATTTATTTTGGTTTTTTGGTCATCCGGAAGTATATATTTTAATTCTTCCTGGGTTTGGAATTGTTTCTCATATTATTAGATCTTCTGTAGGTAAACGTGAACCGTTTGGAAATTTAGGTATGATTTATGCTATAGTGGGAATTGGGGGAATAGGATTTGTTGTTTGAGCTCATCATATATTTTCGGTAGGAATAGATGTAGATACTCGGGCTTATTTTACTGCTGCTACTATAATTATTGCTGTACCTACTGGTATTAAGGTTTTTAGATGAATAGCAACTCTTCATGGTTCTTATTTTAAGTTTGATACTCCTCTTTTATGATGTATTGGTTTT…	652	1190	1190	1	0	0.99	Tetragnathidae_Guizygiella_sp	KR526597.1	BankIt2031706 Seq108	MF467691
109	Fuzhou-Dahuxiang-45	GGAGAtCCTATTTTATTTCaACATTTATTTTGGTTTTTTGGTCATCCGGAAGTATATATTTTAATTCTTCCTGGGTTTGGAATTGTTTCTCATATTATTAGATCTTCTGTAGGTAAACGTGAACCGTTTGGAAATTTAGGTATGATTTATGCTATAGTGGGAATTGGGGGAATAGGATTTGTTGTTTGAGCTCATCATATATTTTCGGTAGGAATAGATGTAGATACTCGGGCTTATTTTACTGCTGCTACTATAATTATTGCTGTACCTACTGGTATTAAGGTTTTTAGATGAATAGCAACTCTTCATGGTTCTTATTTTAAGTTTGATACTCCTCTTTTATGATGTATTGGTTTTATTTTTTTATTTACTATAGGAGGAATTACTGGAGTAGTATTA…	598	1099	1099	1	0	0.99	Tetragnathidae_Guizygiella_sp	KR526597.1	BankIt2031706 Seq109	MF467692
110	Fuzhou-Dahuxiang-46	TCAACAAAACATAAAGATATTGGGAGTTTATATTTTTTATTTGGAGTTTGATCAGCAATAGTTGGGACAGCAATAAGAGTTTTAATTCGAATTGAGTTAGGCCAAACAGGTAGATTTTTGGGAGATGATCAGTTATATAATGTAATTGTTACTGCTCATGCTTTTGTTATAATTTTTTTTATAGTTATACCAATTTTGATTGGGGGATTCGGAAATTGGTTAGTTCCTTTAATATTAGGGGCACCCGATATAGCTTTTCCTCGAATAAACAATCTTAGATTTTGATTATTACCCCCTTCTTTATTTATGTTATTTATTTCTTCTATAGTTGATGTAGGGGTAGGGGCAGGTTGAACTATTTATCCTCCTCTTGCTTCTTTAGAGGGGCATTCAGGAATA…	698	1273	1273	1	0	0.99	Tetragnathidae_Tetragnatha_maxillosa	KM504983.1	BankIt2031706 Seq110	MF467693
111	Fuzhou-Dahuxiang-47	TCAACAAATCATAAAGATATTGGGAGTTTATATTTTTTATTTGGAGTTTGATCAGCAATAGTTGGGACAGCAATAAGAGTTTTAATTCGAATTGAGTTAGGCCAAACAGGTAGATTTTTGGGAGATGATCAGTTATATAATGTAATTGTTACTGCTCATGCTTTTGTTATAATTTTTTTTATAGTTATACCAATTTTGATTGGGGGATTCGGAAATTGGTTAGTTCCTTTAATATTAGGGGCACCCGATATAGCTTTCCCTCGAATAAACAATCTTAGATTCTGATTATTACCTCCTTCTTTATTTATGTTATTTATTTCTTCTATAGTTGATGTAGGGGTAGGGGCAGGTTGAACTATTTATCCCCCTCTTGCTTCTTTAGAGGGGCATTCAGGAATA…	692	1267	1267	1	0	0.99	Tetragnathidae_Tetragnatha_maxillosa	KP306789.1	BankIt2031706 Seq111	MF467694
112	Fuzhou-Dahuxiang-48	ACAAATCATAAAGATATTGGGAGTTTATATTTTTTATTTGGAGTTTGATCAGCAATAGTTGGGACAGCAATAAGAGTTTTAATTCGAATTGAGTTAGGCCAAACAGGTAGATTTTTGGGAGATGATCAGTTATATAATGTAATTGTTACTGCTCATGCTTTTGTTATAATTTTTTTTATAGTTATACCAATTTTGATTGGGGGATTCGGAAATTGGTTAGTTCCTTTAATATTAGGGGCACCCGATATAGCTTTCCCTCGAATAAACAATCTTAGATTCTGATTATTACCTCCTTCTTTATTTATGTTATTTATTTCTTCTATAGTTGATGTAGGGGTAGGGGCAGGTTGAACTATTTATCCCCCTCTTGCTTCTTTAGAGGGGCATTCAGGAATATCT…	694	1271	1271	1	0	0.99	Tetragnathidae_Tetragnatha_maxillosa	KP306789.1	BankIt2031706 Seq112	MF467695
113	Fuzhou-Dahuxiang-49	TTTTTATTTGGAGTTTGATCAGCAATAGTTGGGACAGCAATAAGAGTTTTAATTCGAATTGAGTTAGGCCAAACAGGTAGATTTTTGGGAGATGATCAGTTATATAATGTAATTGTTACTGCTCATGCTTTTGTTATAATTTTTTTTATAGTTATACCAATTTTGATTGGGGGATTCGGAAATTGGTTAGTTCCTTTAATATTAGGGGCACCCGATATAGCTTTTCCTCGAATAAACAATCTTAGATTTTGATTATTACCCCCTTCTTTATTTATGTTATTTATTTCTTCTATAGTTGATGTAGGGGTAGGGGCAGGTTGAACTATTTATCCTCCTCTTGCTTCTTTAGAGGGGCATTCAGGAATATCTGTAGATTTTGCAATTTTTTCACTTCATCTT…	659	1218	1218	1	0	1	Tetragnathidae_Tetragnatha_maxillosa	KM504983.1	BankIt2031706 Seq113	MF467696
114	Fuzhou-Dahuxiang-50	TCAACAAATCATAAAGATATTGGGAGTTTATATTTTTTATTTGGAGTTTGATCAGCAATAGTTGGGACAGCAATAAGAGTTTTAATTCGAATTGAGTTAGGCCAAACAGGTAGATTTTTGGGAGATGATCAGTTATATAATGTAATTGTTACTGCTCATGCTTTTGTTATAATTTTTTTTATAGTTATACCAATTTTGATTGGGGGATTCGGAAATTGGTTAGTTCCTTTAATATTAGGGGCACCCGATATAGCTTTTCCTCGAATAAACAATCTTAGATTTTGATTATTACCCCCTTCTTTATTTATGTTATTTATTTCTTCTATAGTTGATGTAGGGGTAGGGGCAGGTTGAACTATTTATCCTCCTCTTGCTTCTTTAGAGGGGCATTCAGGAATA…	692	1273	1273	1	0	0.99	Tetragnathidae_Tetragnatha_maxillosa	KM504983.1	BankIt2031706 Seq114	MF467697
115	Fuzhou-Dahuxiang-51	TCAACAAATCATAAAGATATTGGGAGTTTATATTTTTTATTTGGAGTTTGATCAGCAATAGTTGGGACAGCAATAAGAGTTTTAATTCGAATTGAGTTAGGCCAAACAGGTAGATTTTTGGGAGATGATCAGTTATATAATGTAATTGTTACTGCTCATGCTTTTGTTATAATTTTTTTTATAGTTATACCAATTTTGATTGGGGGATTCGGAAATTGGTTAGTTCCTTTAATATTAGGGGCACCCGATATAGCTTTCCCTCGAATAAACAATCTTAGATTCTGATTATTACCTCCTTCTTTATTTATGTTATTTATTTCTTCTATAGTTGATGTAGGGGTAGGGGCAGGTTGAACTATTTATCCCCCTCTTGCTTCTTTAGAGGGGCATTCAGGAATA…	692	1267	1267	1	0	0.99	Tetragnathidae_Tetragnatha_maxillosa	KP306789.1	BankIt2031706 Seq115	MF467698
116	Fuzhou-Dahuxiang-52	TCAACAAATCATAAAGATATTGGGAGTTTATATTTTTTATTTGGAGTTTGATCAGCAATAGTTGGGACAGCAATAAGAGTTTTAATTCGAATTGAGTTAGGCCAAACAGGTAGATTTTTGGGAGATGATCAGTTATATAATGTAATTGTTACTGCTCATGCTTTTGTTATAATTTTTTTTATAGTTATACCAATTTTGATTGGGGGATTCGGAAATTGGTTAGTTCCTTTAATATTAGGGGCACCCGATATAGCTTTCCCTCGAATAAACAATCTTAGATTCTGATTATTACCTCCTTCTTTATTTATGTTATTTATTTCTTCTATAGTTGATGTAGGGGTAGGGGCAGGTTGAACTATTTATCCCCCTCTTGCTTCTTTAGAGGGGCATTCAGGAATA…	692	1267	1267	1	0	0.99	Tetragnathidae_Tetragnatha_maxillosa	KP306789.1	BankIt2031706 Seq116	MF467699
117	Fuzhou-Dahuxiang-53	ACAAATCATAAAGATATTGGGAGTTTATATTTTTTATTTGGAGTTTGATCAGCAATAGTTGGGACAGCAATAAGAGTTTTAATTCGAATTGAGTTAGGCCAAACAGGTAGATTTTTGGGAGATGATCAGTTATATAATGTAATTGTTACTGCTCATGCTTTTGTTATAATTTTTTTTATAGTTATACCAATTTTGATTGGGGGATTCGGAAATTGGTTAGTTCCTTTAATATTAGGGGCACCCGATATAGCTTTCCCTCGAATAAACAATCTTAGATTCTGATTATTACCTCCTTCTTTATTTATGTTATTTATTTCTTCTATAGTTGATGTAGGGGTAGGGGCAGGTTGAACTATTTATCCCCCTCTTGCTTCTTTAGAGGGGCATTCAGGAATATCT…	695	1273	1273	1	0	0.99	Tetragnathidae_Tetragnatha_maxillosa	KP306789.1	BankIt2031706 Seq117	MF467700
118	Fuzhou-Dahuxiang-54	GATCGAAATTTTAATACTTCTTTTTTTGACCCCTCTGGGGGGGGAGACCCTGTTTTGTTTCAACATTTATTTTGATTTTTTGGGCACCCTGAAGTGTATATTTTGATTTTACCTGGATTCGGAATTGTATCTCATGTGGTGAGATCTTTAGTAGGAAAGCGTGAACCTTTTGGTAATTTAGGTATAATTTATGCTATAGCAGGAATCGGGGGTATAGGATTTGTAGTATGGGCTCATCATATATTTTCTGTGGGTATAGATATTGATACTCGGGCGTATTTTACGGCTGCTACTATGATTATTGCTGTACCCACAGGTATTAAGGTTTTTAGATGGATGGCTACTTTGCATGGGTCATTCTATAAGATAGAGGTCCCACTTTTATGAAGCGTGGGTTTT…	642	804	804	1	0	0.89	Tetragnathidae_Tetragnatha_maxillosa	KM504983.1	BankIt2031706 Seq118	MF467701
119	Fuzhou-Dahuxiang-55	AATTTTAATACTTCTTTTTTTGATCCTGCTGGTGGTGGGGATCCTATTTTATTTCAACATTTGTTTTGATTTTTTGGCCATCCTGAAGTTTATATTTTAATTTTACCAGGGTTTGGTATTGTTTCTCATGTAATTAGATCAATGGTAGGTAAGCGAGAGCCATTTGGTAGTTTGGGAATAATTTATGCTATAGTAGGGATTGGTTTAATAGGATTTGTTGTATGAGCTCATCATATATTTTCTGTAGGAATAGATGTAGATACTCGGGCTTATTTTACTGCAGCTACAATAGTAATTGCAGTTCCCACTGGAATTAAGGTATTTAGATGAATAGCTACTCTTCATGGGTCTTATTTTAAAATAGATACACCATTATTATGGTGTATTGGATTTGTTTTT…	611	846	846	1	0	0.92	Theridiidae_Coleosoma_acutiventer	EF050286.1	BankIt2031706 Seq120	MF467703
120	Fuzhou-Baizhong-6	ACATTATATTTAATATTTGGTGCTTGAGCTGCTATAGTAGGTACTTCAATAAGATTATTAATTCGGGTAGAACTTGGGCAACCAGGTAGATTTTTAGGTGATGATCAATTATATAATGTTATTGTTACGGCACATGCTTTTGTAATAATTTTTTTTATAGTAATGCCTATTTTAATTGGAGGGTTTGGTAATTGATTAGTTCCATTAATGTTAGGAGCTCCTGATATAGCTTTCCCTCGAATAAATAATCTAAGATTTTGATTACTTCCTCCTTCTTTAATATTATTATTTATTTCATCTATGGTTGAAATAGGAGTGGGGGCAGGGTGAACAGTTTATCCTCCTTTATCTTCTTTGGATGGTCACGGGGGAAGATCTGTAGATTTTGCAATCTTTTCT…	674	824	824	1	0	0.89	Theridiidae_Cryptachaea_blattea	EU935469.1	BankIt2031706 Seq119	MF467702
121	Fuzhou-Dahuxiang-56	ACATTATATTTAATATTTGGTGCTTGAGCTGCTATAGTAGGTACTTCAATAAGATTATTAATTCGGGTAGAACTTGGGCAACCAGGTAGATTTTTAGGTGATGATCAATTATATAATGTTATTGTTACAGCACATGCTTTTGTAATAATTTTTTTTATAGTAATGCCTATTTTAATTGGAGGGTTTGGTAATTGATTAGTTCCATTAATGTTAGGAGCTCCTGATATAGCTTTCCCTCGAATAAATAATCTAAGATTTTGATTACTTCCTCCTTCTTTAATATTATTATTTATTTCATCTATGGTTGAAATAGGAGTGGGGGCAGGGTGAACAGTTTATCCTCCTTTATCTTCTTTGGATGGTCACGGGGGAAGATCTGTAGATTTTGCAATCTTTTCT…	668	808	808	1	0	0.88	Theridiidae_Cryptachaea_blattea	EU935469.1	BankIt2031706 Seq121	MF467704
122	Fuzhou-Dahuxiang-57	AAATTTAATACTTCTTTTTTTGATCCTGCAGGAGGAGGAGATCCAATTTTGTTTCAACATTTATTTTGATTTTTTGGACATCCTGAAGTATATATTTTAATTTTACCAGGATTTGGAATCGTTTCTCATGTAATTAGATCAATAGTAGGAAAGCGAGAACCATTTGGCAGATTAGGAATAATTTATGCTATGGTTGGGATTGGTTTAATAGGATTTGTTGTATGAGCTCATCATATGTTTTCTGTAGGAATAGATGTTGATACACGAGCATATTTTACAGCAGCAACTATAGTAATTGCAATTCCTACTGGAATTAAGGTATTTAGTTGAATAGCAACTTTACATGGTTCTTATTTTAAAATAGATACACCCTTATTATGATGTATTGGATTTGTATTT…	665	846	846	1	0	0.9	Theridiidae_Cryptachaea_blattea	EU935469.1	BankIt2031706 Seq122	MF467705
123	Fuzhou-Dahuxiang-58	ACATTATATTTAATATTTGGTGCTTGAGCTGCTATAGTAGGTACTTCAATAAGATTATTAATTCGGGTAGAACTTGGGCAACCAGGTAGATTTTTAGGTGATGATCAATTATATAATGTTATTGTTACAGCACATGCTTTTGTAATAATTTTTTTTATAGTAATGCCTATTTTAATTGGAGGGTTTGGTAATTGATTAGTTCCATTAATGTTAGGAGCTCCTGATATAGCTTTCCCTCGAATAAATAATCTAAGATTTTGATTACTTCCTCCTTCTTTAATATTATTATTTATTTCATCTATGGTTGAAATAGGAGTGGGGGCAGGGTGAACAGTTTATCCTCCTTTATCTTCTTTGGATGGTCACGGGGGAAGATCTGTAGATTTTGCAATCTTTTCT…	670	811	811	1	0	0.89	Theridiidae_Cryptachaea_blattea	EU935469.1	BankIt2031706 Seq123	MF467706
124	Fuzhou-Dahuxiang-59	GATCGAAATTTTAATACTTCTTTTTTTGATCCTGCAGGAGGAGGAGATCCAATTTTGTTTCAACATTTATTTTGATTTTTTGGACATCCTGAAGTATATATTTTAATTTTACCAGGATTTGGAATCGTTTCTCATGTAATTAGATCAATAGTAGGAAAGCGAGAACCATTTGGCAGATTAGGAATAATTTATGCTATGGTTGGGATTGGTTTAATAGGATTTGTTGTATGAGCTCATCATATGTTTTCTGTAGGAATAGATGTTGATACACGAGCATATTTTACAGCAGCAACTATAGTAATTGCAATTCCTACTGGAATTAAGGTATTTAGTTGAATAGCAACTTTACATGGTTCTTATTTTAAAATAGATACACCCTTATTATGATGTATTGGATTT…	657	832	832	1	0	0.89	Theridiidae_Cryptachaea_blattea	EU935469.1	BankIt2031706 Seq124	MF467707
125	Fuzhou-Dahuxiang-60	TTTAATACTTCTTTTTTTGATCCTGCAGGAGGAGGAGATCCAATTTTGTTTCAACATTTATTTTGATTTTTTGGACATCCTGAAGTATATATTTTAATTTTACCAGGATTTGGAATCGTTTCTCATGTAATTAGATCAATAGTAGGAAAGCGAGAACCATTTGGCAGATTAGGAATAATTTATGCTATGGTTGGGATTGGTTTAATAGGATTTGTTGTATGAGCTCATCATATGTTTTCTGTAGGAATAGATGTTGATACACGAGCATATTTTACAGCAGCAACTATAGTAATTGCAATTCCTACTGGAATTAAGGTATTTAGTTGAATAGCAACTTTACATGGTTCTTATTTTAAAATAGATACACCCTTATTATGATGTATTGGATTTGTATTTTTA…	662	846	846	1	0	0.9	Theridiidae_Cryptachaea_blattea	EU935469.1	BankIt2031706 Seq125	MF467708
126	Fuzhou-Nantong-21	AATTTTAATACTTCTTTTTTTGATCCAGCTGGTGGAGGGGATCCTATTTTATTTCAACATTTATTTTGATTTTTTGGACATCCAGAAGTATATATTTTAATTTTACCTGGATTTGGAATTGTTTCTCATGTGATTAGATCAATAGTAGGAAAGCGTGAACCATTTGGAAGTTTAGGAATAATTTATGCTATAGTAGGAATTGGATTGATAGGATTTGTTGTATGAGCACATCATATATTTTCTGTTGGAATAGATGTAGATACTCGTGCTTATTTTACAGCTGCAACTATAGTAATTGCAGTTCCAACAGGTATTAAAGTATTTAGATGAATAGCTACTCTTCATGGGTCTTATTTTAAAATAGATACTCCTTTATTGTGATGTGTAGGTTTTGTTTTT…	665	863	863	1	0	0.9	Theridiidae_Cryptachaea_blattea	EU935469.1	BankIt2031706 Seq132	MF467715
127	Fuzhou-Dahuxiang-61	TTTGGTGCTTGAGCTGCTATAGTAGGTACTTCAATAAGATTATTAATTCGGGTAGAACTTGGGCAACCAGGTAGATTTTTAGGTGATGATCAATTATATAATGTTATTGTTACAGCACATGCTTTTGTAATAATTTTTTTTATAGTAATGCCTATTTTAATTGGAGGGTTTGGTAATTGATTAGTTCCATTAATGTTAGGAGCTCCTGATATAGCTTTCCCTCGAATAAATAATCTAAGATTTTGATTACTTCCTCCTTCTTTAATATTATTATTTATTTCATCTATGGTTGAAATAGGAGTGGGGGCAGGGTGAACAGTTTATCCTCCTTTATCTTCTTTGGATGGTCACGGGGGAAGATCTGTAGATTTTGCAATCTTTTCTTTACATTTGGCTGGG…	626	785	785	1	0	0.89	Theridiidae_Cryptachaea_veruculata	JN859107.1	BankIt2031706 Seq126	MF467709
128	Fuzhou-Kongyuancun	CGAAAATTTAATACTTCTTTTTTTGATCCTGCTGGTGGTGGGGATCCTATTTTATTTCAACATTTGTTTTGATTTTTTGGTCATCCTGAGGTTTATATTTTAATTTTACCAGGGTTTGGTATTGTTTCTCATGTAATTAGATCAATGGTAGGTAAGCGAGAGCCATTTGGTAGTTTGGGAATAATTTATGCTATAGTAGGGATTGGTTTAATAGGATTTGTTGTATGAGCTCATCATATATTTTCTGTAGGAATAGATGTAGATACTCGGGCTTATTTTACTGCAGCTACAATAGTAATTGCAGTTCCCACTGGAATTAAGGTATTTAGATGAATAGCTACTCTTCATGGGTCTTATTTTAAAATAGATACACCATTATTATGGTGTATTGGATTTGTT…	659	835	835	1	0	0.9	Theridiidae_Cryptachaea_veruculata	JN859111.1	BankIt2031706 Seq131	MF467714
129	Fuzhou-Dahuxiang-62	TATTTAATTCTTGGGTCATGGTCCGCTATAGTAGGAACTGCAATAAGTGTAATTATTCGGGTAGAATTAGGTCAACCGGGGAGATTTATTGGGGATGATCAATTATATAATGTAATTGTAACAGCTCACGCGTTTGTAATAATTTTTTTTATAGTAATACCTATTTTGATTGGTGGGTTTGGAAATTGGTTAGTTCCTTTAATGTTAGGAGCTCCAGATATAGCATTTCCTCGGATAAATAACTTGAGATTTTGATTATTACCCCCTTCTTTATTTCTTTTAATTATCTCGTCTATGGTTGAGATGGGAGTTGGGGCAGGATGAACAATTTATCCTCCTTTAGCAAGATTGGAAGGTCATGCTGGAAGTTCAGTAGATTTTGCAATTTTTTCTCTTCAT…	662	713	713	1	0	0.86	Theridiidae_Cyrtophora_moluccensis	FJ607560.1	BankIt2031706 Seq127	MF467710
130	Fuzhou-Yuanxi-20	GATCGAAATTTTAATACTTCTTTTTTTGACCCTGCGGGAGGGGGGGATCCAATTTTATTTCAACATTTGTTTTGATTTTTTGGGCATCCTGAAGTTTATATTTTAATTTTACCTGGATTTGGGATTGTTTCTCATGTAATTACTGCATCGGTAGGTAAGCGGGAACCTTTTGGGAATTTAGGAATAATTTATGCAATAGTAGGAATTGGGGGAATAGGATTTGTGGTGTGGGCACATCATATATTTTCAGTAGGTATAGATGTTGATACTCGAGCATATTTTACAGCTGCTACAATAATTATTGCAGTTCCTACTGGGATTAAAGTATTTAGATGAATAGCTACTTTATATGGTTCTAGTTTTAAAATAGATGCTTCTTTATTATGATGTATTGGATTT…	697	843	843	1	0	0.88	Theridiidae_Servaea_sp	JF949750.1	BankIt2031706 Seq134	MF467717
131	Fuzhou-Dahuxiang-63	GATAGAAATTATAATACTTCTTTTTTTGATCCTGCGGGAGGAGGGGATCCTATTTTATTTCAACATTTATTTTGATTTTTTGGTCATCGAGAAGTTTACATTTTAATTTTACCCGGATTTGGTATTGTGTCTCATGTAATTAGTGCCTCAGTAGGAAAGCGTGAACCTTTTGGTTCATTAGGGATAATTTATGCTATAGTAGGAATGGGAGGAATAGGATTTGTAGTGTGAGCTCATCATATATTCTCTGTAGGAATAGATGTGGATACTCGAGCTTATTTTATTGCGGCAACTATAATTATTGCTGTTCCTACTGGAATTAGGGTTTTTAGTTGAATAGCTACTTTATATGGATCTTATTTTAAGATGGATACACCTTTAATATGATGTGTAGGTTTT…	572	608	608	1	0	0.86	Theridiidae_Steatoda_castanea	GU338700.1	BankIt2031706 Seq128	MF467711
132	Fuzhou-Dahuxiang-64	GATCGAAATTTTAATACTTCTTTTTTTGATCCTGCAGGAGGAGGAGATCCAATTTTGTTTCAACATTTATTTTGATTTTTTGGACATCCTGAAGTATATATTTTAATTTTACCAGGATTTGGAATCGTTTCTCATGTAATTAGATCAATAGTAGGAAAGCGAGAACCATTTGGCAGATTAGGAATAATTTATGCTATGGTTGGGATTGGTTTAATAGGATTTGTTGTATGAGCTCATCATATGTTTTCTGTAGGAATAGATGTTGATACACGAGCATATTTTACAGCAGCAACTATAGTAATTGCAATTCCTACTGGAATTAAGGTATTTAGTTGAATAGCAACTTTACATGGTTCTTATTTTAAAATAGATACACCCTTATTATGATGTATTGGATTT…	621	832	832	1	0	0.91	Theridiidae_Theridion_calcynatum	EF050322.1	BankIt2031706 Seq129	MF467712
133	Fuzhou-Nantong-22	ACTTTATATTTAGTATTTGGAGCTTGAGCTGCTATAGTTGGGACTGGAATAAGAGTATTAATTCGAGTGGAATTAGGACAACCTGGAAGATTTATGGGGGATGATCAATTATATAATGTAATTGTTACAGCTCATGCTTTTGTAATAATTTTTTTTATAGTAATACCTATTTTAATTGGTGGATTTGGTAATTGATTAGTTCCTTTAATGTTAGGAGCTCCTGATATAGCTTTTCCTCGAATAAATAATTTAAGTTTTTGATTATTACCTCCTTCTTTATTTTTATTATTTATTTCTTCAATAGTAGAAATAGGAGTAGGATCTGGATGAACTATTTATCCTCCTTTATCTTCTTTAGATGGTCATGGAGGAAGATCTGTAGATTTTGCTATTTTTTCT…	657	970	970	1	0	0.93	Theridiidae_Theridion_neomexicanum	KP652382.1	BankIt2031706 Seq133	MF467716
134	Fuzhou-Yuanxi-21	ACTTTATATTTAGTATTTGGAGCTTGAGCTGCTATAGTTGGGACTGGAATAAGAGTATTAATTCGAGTGGAATTAGGACAACCTGGAAGATTTATGGGGGATGATCAATTATATAATGTAATTGTTACAGCTCATGCTTTTGTAATAATTTTTTTTATAGTAATACCTATTTTAATTGGTGGATTTGGTAATTGATTAGTTCCTTTAATGTTAGGAGCTCCTGATATAGCTTTTCCTCGAATAAATAATTTAAGTTTTTGATTATTACCTCCTTCTTTATTTTTATTATTTATTTCTTCAATAGTAGAAATAGGAGTAGGATCTGGATGAACTATTTATCCTCCTTTATCTTCTTTAGATGGTCATGGAGGAAGATCTGTAGATTTTGCTATTTTTTCT…	657	970	970	1	0	0.93	Theridiidae_Theridion_neomexicanum	KP652382.1	BankIt2031706 Seq135	MF467718
135	Fuzhou-Dahuxiang-65	ACATTATATTTAGTGTTTGGTGCTTGATCTGCTATAGTTGGTACTGCAATAAGAGTATTAATTCGAATTGAATTAGGGCAACCTGGAAGATTTATGGGAGATGATCAGTTATATAATGTAATTGTAACGGCTCATGCATTTGTTATAATTTTTTTTATAGTGATACCAATTTTAATTGGTGGTTTTGGAAATTGATTGGTTCCATTAATATTAGGGGCTCCTGATATAGCTTTTCCTCGAATAAATAATTTGAGATTTTGATTATTACCTCCTTCTTTATTTTTATTATTTATTTCATCTATAGTGGAAATAGGGGTAGGAGCTGGGTGAACAGTTTATCCTCCTCTTTCATCATTGGATGGACATGGGGGAAGTTCTGTTGATTTTGCTATTTTTTCT…	657	793	793	1	0	0.88	Theridiidae_Thymoites_unimaculatus	KM824369.1	BankIt2031706 Seq130	MF467713
136	Fuzhou-Dahuxiang-66	ACTTTATATTTATTGTTTGGAGCTTGATCTGCTATAGTTGGTACTGCTATAAGAGTTTTAATTCGTATAGAGCTAGGAAATTCAGGGAGATTACTAGGAAATGATCATTTATATAATGTTATTGTTACTGCACATGCTTTTGTAATAATTTTTTTTATAGTAATACCTATTTTGATTGGGGGTTTTGGTAATTGGTTAGTTCCTTTAATGTTAGGGGCCCCTGATATATCTTTTCCTCGAATAAATAATTTATCTTTTTGATTACTTCCTCCTTCTCTTTTTTTATTATTTATGTCTTCTATAGTGGAAATAGGAGTGGGGGCAGGATGGACAGTTTATCCACCCTTAGCTTCTAGAGTGGGTCATATAGGGAGCTCTATAGATTTTGCTATTTTTTCT…	657	1214	1214	1	0	1	Thomisidae_Ebrechtella_tricuspidata	KY467200.1	BankIt2031706 Seq136	MF467719
137	Fuzhou-Dahuxiang-67	ACTTTATATTTATTGTTTGGAGCTTGATCTGCTATAATTGGTACTGCTATAAGAGTTTTAATTCGTATAGAGCTAGGAAATTCAGGGAGATTACTAGGAAATGATCATTTATATAATGTTATTGTTACTGCACATGCTTTTGTAATAATTTTTTTTATAGTAATACCTATTTTGATTGGGGGTTTTGGTAATTGGTTAGTTCCTTTAATGTTAGGGGCCCCTGATATATCTTTTCCTCGAATAAATAATTTATCTTTTTGATTACTTCCTCCTTCTCTTTTTTTATTATTTATGTCTTCTATAGTGGAAATAGGAGTGGGGGCAGGATGGACAGTTTATCCACCCTTAGCTTCTAGAGTGGGTCATATAGGGAGCTCTATAGATTTTGCTATTTTTTCT…	657	1208	1208	1	0	0.99	Thomisidae_Ebrechtella_tricuspidata	KY467200.1	BankIt2031706 Seq137	MF467720
138	Fuzhou-Dahuxiang-68	ACTTTATATTTATTGTTTGGAGCTTGATCTGCTATAATTGGTACTGCTATAAGAGTTTTAATTCGTATAGAGCTAGGAAATTCAGGGAGATTACTAGGAAATGATCATTTATATAATGTTATTGTTACTGCACATGCTTTTGTAATAATTTTTTTTATAGTAATACCTATTTTGATTGGGGGTTTTGGTAATTGGTTAGTTCCTTTAATGTTAGGGGCCCCTGATATATCTTTTCCTCGAATAAATAATTTATCTTTTTGATTACTTCCTCCTTCTCTTTTTTTATTATTTATGTCTTCTATAGTGGAAATAGGAGTGGGGGCAGGATGGACAGTTTATCCACCCTTAGCTTCTAGAGTGGGTCATATAGGGAGCTCTATAGATTTTGCTATTTTTTCT…	657	1208	1208	1	0	0.99	Thomisidae_Ebrechtella_tricuspidata	KY467200.1	BankIt2031706 Seq138	MF467721
139	Fuzhou-Yuanxi-22	ACGTTATATTTATTATTTGGAGCTTGATCAGCTATAGTTGGAACTGCAATAAGAGTTTTAATTCGTATAGAATTGGGAAATGTTGGAAGATTATTAGGTGATGATCATTTATATAATGTGGTTGTTACTGCTCATGCTTTTGTTATGATTTTTTTTATAGTTATGCCAATTTTAATTGGTGGATTTGGAAATTGATTAGTGCCTTTAATATTAGGGGCTCCTGATATATCTTTTCCTCGGATAAATAATTTGTCTTTTTGATTACTTCCTCCTTCTTTGTTTTTATTATTTATATCTTCTATAGTAGAAATAGGTGTTGGAGCTGGGTGAACTGTATATCCTCCCTTGGCTTCAAGCGTTGGGCATATAGGGATGTCTATAGATTTTGCTATTTTTTCT…	657	909	909	1	0	0.92	Thomisidae_Xysticus_bifasciatus	KY269522.1	BankIt2031706 Seq142	MF467725
140	Fuzhou-Pudang	ACTTTATATTTACTATTTGGGGCTTGATCTGCTATAGTTGGAACTGCTATAAGTGTTCTTATTCGTATAGAATTAGGAAATTCAGGTAGATTATTAGGAAATGATCATTTATATAATGTAATTGTTACTGCTCATGCTTTTGTTATAATTTTTTTTATAGTTATACCAATTTTAATTGGGGGATTTGGAAATTGATTAGTACCTTTGATGTTAGGAGCTCCGGATATATCTTTCCCTCGAATAAATAATTTATCTTTTTGACTTTTACCTCCTTCTTTATTTTTATTATTTATATCATCTATAGTAGAAATAGGGGTTGGAGCTGGTTGAACTGTTTATCCTCCTTTAGCTTCTAGAGTGGGGCATATAGGAAGATCGATAGATTTTGCTATTTTTTCT…	657	887	887	1	0	0.91	Thomisidae_Xysticus_labradorensis	KM288728.1	BankIt2031706 Seq141	MF467724
141	Fuzhou-Dahuxiang-69	AATTTTAATACTTCTTTTTTTGATCCTGCTGGAGGGGGAGATCCTATTTTATTTCAACATTTATTTTGATTTTTTGGGCACCCTGAAGTTTATATTTTAATTTTACCAGGATTTGGGATCGTATCTCATGTAATTAGATCTTCTGTAGGTAAGCGAGAACCTTTTGGAAGATTAGGAATAATTTATGCTATAGCAGGTATTGGGGGGATAGGATTTGTTGTATGGGCTCATCATATATTTTCAGTGGGGATAGATGTAGATACTCGAGCTTATTTTACTGCTGCAACTATAATTATTGCTGTGCCTACTGGAATTAAAGTTTTTAGATGAATAGCTACACTTCATGGTTCTTATTTTAAAATTTCGTCTCCTTTAATGTGAAGTATTGGTTTTGTATTT…	669	898	898	1	0	0.91	Thomisidae_Xysticus_sp	AB564738.1	BankIt2031706 Seq139	MF467722
142	Fuzhou-Dahuxiang-70	GATCGAAATTTTAATACTTCTTTTTTTGATCCTGCTGGAGGGGGAGATCCTATTTTATTTCAACATTTATTTTGATTTTTTGGGCACCCTGAAGTTTATATTTTAATTTTACCAGGATTTGGGATCGTATCTCATGTAATTAGATCTTCTGTAGGTAAGCGAGAACCTTTTGGAAGATTAGGAATAATTTATGCTATAGCTGGTATTGGGGGGATAGGATTTGTTGTATGGGCTCATCATATATTTTCAGTGGGGATAGATGTAGATACTCGAGCTTATTTTACTGCTGCAACTATAATTATTGCTGTGCCTACTGGAATTAAAGTTTTTAGATGAATAGCTACACTTCATGGTTCTTATTTTAAAATTTCGTCTCCTTTAATGTGAAGTATTGGTTTT…	675	909	909	1	0	0.91	Thomisidae_Xysticus_sp	AB564738.1	BankIt2031706 Seq140	MF467723
